# Supplementary material for: Integrated bioinformatics analysis to develop diagnostic models for malignant transformation of chronic proliferative diseases
Source: Blood Sci. 2025 Apr 7;7(2):e00226. doi: 10.1097/BS9.0000000000000226 (PMC11977743; doi:10.1097/BS9.0000000000000226)
Supplement: Supplementary file 1 [file bs9-7-e00226-s001.xlsx]

## Sheet: Table S1. PV_key_genes_list
gene
AASDHPPT
AHSP
APOBEC3B
AREG
ARHGEF18
ATF1
BLVRB
CAST
CD164
CLIP2
CPVL
DCK
DCLRE1A
DDX3X
DEF6
DNAJB9
ELF1
ELOVL6
ERCC1
FBXO9
FCER1A
FHL2
FLNB
HBB
HBD
HSPA5
HSPH1
IDH1
KBTBD2
LEPR
LTBP1
MAD1L1
MINPP1
MYL4
NMU
NPDC1
OSBPL8
PHGDH
PITPNB
PLXNC1
PPP1CB
RHAG
SNAP23
TCEA1
TFRC
TIMP3
TMED7
TNFAIP3
TNFAIP8
TOR1AIP1
TRANK1
TUBB2A
TWSG1
YES1
ALOX5
ANXA3
ARG1
BCL2A1
BPI
C3AR1
CAMP
CCL5
CD14
CDC42EP3
CEACAM6
CEACAM8
CHI3L1
CHIT1
CKAP4
CLEC4E
CPNE3
CRISP3
CST7
DEFA4
EPB42
FCGR2A
FCGR3B
FCN1
FGL2
FGR
FPR2
FYB
G0S2
GPR65
GZMB
GZMH
HP
HSPA1A
HSPA1B
IFI30
IFIT2
IFITM1
ITGAM
JUNB
KCTD12
LCN2
LGALS3
LTF
MAFB
MANSC1
MMP8
MMP9
MNDA
NCF2
OLFM4
ORM1
PLBD1
PNP
PRG2
PTX3
QPCT
RAB31
RETN
S100A11
S100A12
S100A8
S100A9
S100P
SELP
SERPINA1
SLPI
STOM
TCN1
TNFAIP6
TRIB1
TUBB1
TXNIP
TYROBP
UGCG
VNN2
WIPI1
ARL6IP1
C1orf109
DPY19L4
EXTL2
GLRX2
HELLS
MRFAP1L1
MYC
NIF3L1
PPIP5K2
SOS1
TM9SF2
