# Supplementary material for: Integrated bioinformatics analysis to develop diagnostic models for malignant transformation of chronic proliferative diseases
Source: Blood Sci. 2025 Apr 7;7(2):e00226. doi: 10.1097/BS9.0000000000000226 (PMC11977743; doi:10.1097/BS9.0000000000000226)
Supplement: Supplementary file 2 [file bs9-7-e00226-s002.xlsx]

## Sheet: Table S3. PV_key_geens_GO_resul
	ONTOLOGY	ID	Description	GeneRatio	BgRatio	pvalue	p.adjust	qvalue	geneID	Count
GO:0042742	BP	GO:0042742	defense response to bacterium	16/136	330/18870	2.09236e-09	5.03421e-06	4.07239e-06	306/671/820/26253/1669/2268/2358/3240/3934/4057/5553/6283/6279/6280/6403/6590	16
GO:0002764	BP	GO:0002764	immune response-regulating signaling pathway	18/136	500/18870	2.08125e-08	1.84204e-05	1.49011e-05	1654/1997/2205/7128/7525/719/929/26253/2219/2268/2358/3303/3304/3958/4057/4332/7305/6654	18
GO:0009620	BP	GO:0009620	response to fungus	8/136	67/18870	2.69889e-08	1.84204e-05	1.49011e-05	383/26253/1669/4057/5806/6283/6279/6280	8
GO:0002768	BP	GO:0002768	immune response-regulating cell surface receptor signaling pathway	15/136	346/18870	3.06242e-08	1.84204e-05	1.49011e-05	1997/2205/7128/7525/719/929/26253/2219/2268/2358/3958/4057/4332/7305/6654	15
GO:0002757	BP	GO:0002757	immune response-activating signaling pathway	17/136	473/18870	5.43549e-08	2.61556e-05	2.11584e-05	1654/1997/7128/7525/719/929/26253/2219/2268/2358/3303/3304/3958/4057/4332/7305/6654	17
GO:0031349	BP	GO:0031349	positive regulation of defense response	17/136	480/18870	6.71658e-08	2.69335e-05	2.17876e-05	1654/7128/383/6352/929/26253/2219/2358/3303/3304/4057/4317/4332/6283/6279/6280/7305	17
GO:0050832	BP	GO:0050832	defense response to fungus	7/136	56/18870	1.49439e-07	4.5088e-05	3.64736e-05	383/26253/1669/4057/6283/6279/6280	7
GO:0006909	BP	GO:0006909	phagocytosis	12/136	237/18870	1.49918e-07	4.5088e-05	3.64736e-05	3953/7525/306/929/2219/2268/2358/3684/4688/5806/11031/7305	12
GO:0002274	BP	GO:0002274	myeloid leukocyte activation	12/136	241/18870	1.79703e-07	4.80407e-05	3.88622e-05	2205/8773/306/671/820/6352/8530/2268/3684/4317/6283/7305	12
GO:0002695	BP	GO:0002695	negative regulation of leukocyte activation	11/136	202/18870	2.44361e-07	5.87934e-05	4.75605e-05	8379/7128/57045/383/671/8530/10875/2268/3958/4332/7305	11
GO:0030099	BP	GO:0030099	myeloid cell differentiation	15/136	430/18870	5.08593e-07	0.000104835	8.48058e-05	51327/6005/7037/2038/3303/3304/3726/4057/9935/4318/7130/10221/81027/7305/4609	15
GO:0002429	BP	GO:0002429	immune response-activating cell surface receptor signaling pathway	13/136	318/18870	5.2287e-07	0.000104835	8.48058e-05	1997/7128/7525/719/929/2219/2268/2358/3958/4057/4332/7305/6654	13
GO:0050866	BP	GO:0050866	negative regulation of cell activation	11/136	223/18870	6.55297e-07	0.00012128	9.81088e-05	8379/7128/57045/383/671/8530/10875/2268/3958/4332/7305	11
GO:0036230	BP	GO:0036230	granulocyte activation	6/136	49/18870	1.36007e-06	0.000230194	0.000186214	2205/306/820/6352/3684/7305	6
GO:0032496	BP	GO:0032496	response to lipopolysaccharide	13/136	348/18870	1.43646e-06	0.000230194	0.000186214	7128/671/820/929/1669/4057/4317/4318/6279/6280/6403/6590/10221	13
GO:0070661	BP	GO:0070661	leukocyte proliferation	13/136	350/18870	1.5308e-06	0.000230194	0.000186214	8379/7037/7128/57045/383/6352/3726/3958/4332/4860/7305/3070/6654	13
GO:0002366	BP	GO:0002366	leukocyte activation involved in immune response	12/136	301/18870	1.89924e-06	0.000268798	0.000217442	2067/2205/8773/7037/306/26253/10875/2268/3684/3726/3958/7305	12
GO:0007159	BP	GO:0007159	leukocyte cell-cell adhesion	14/136	419/18870	2.06916e-06	0.000275806	0.000223111	10808/8379/7037/57045/7525/240/383/6352/10875/3958/4860/6279/6280/6403	14
GO:0002263	BP	GO:0002263	cell activation involved in immune response	12/136	305/18870	2.17802e-06	0.000275806	0.000223111	2067/2205/8773/7037/306/26253/10875/2268/3684/3726/3958/7305	12
GO:0045088	BP	GO:0045088	regulation of innate immune response	14/136	425/18870	2.44178e-06	0.000293746	0.000237623	1654/7128/383/6352/929/26253/2219/2268/2358/3303/3304/4057/4332/7305	14
GO:0002237	BP	GO:0002237	response to molecule of bacterial origin	13/136	369/18870	2.74234e-06	0.000299912	0.000242612	7128/671/820/929/1669/4057/4317/4318/6279/6280/6403/6590/10221	13
GO:0002833	BP	GO:0002833	positive regulation of response to biotic stimulus	13/136	369/18870	2.74234e-06	0.000299912	0.000242612	1654/7128/383/6352/929/26253/2219/2358/3303/3304/4057/4332/7305	13
GO:0071216	BP	GO:0071216	cellular response to biotic stimulus	11/136	265/18870	3.52441e-06	0.000337707	0.000273186	3309/7128/671/820/929/1669/4057/4317/4318/10221/10628	11
GO:0050792	BP	GO:0050792	regulation of viral process	9/136	168/18870	3.60972e-06	0.000337707	0.000273186	9582/1654/6352/2219/8519/4057/5806/6590/2040	9
GO:0019058	BP	GO:0019058	viral life cycle	12/136	321/18870	3.68916e-06	0.000337707	0.000273186	9582/1654/7037/6352/2219/3303/3304/8519/4057/5806/6590/2040	12
GO:0070663	BP	GO:0070663	regulation of leukocyte proliferation	11/136	267/18870	3.78795e-06	0.000337707	0.000273186	8379/7037/7128/57045/383/6352/3958/4332/4860/7305/6654	11
GO:0051250	BP	GO:0051250	negative regulation of lymphocyte activation	9/136	169/18870	3.78973e-06	0.000337707	0.000273186	8379/7128/57045/383/10875/2268/3958/4332/7305	9
GO:0010951	BP	GO:0010951	negative regulation of endopeptidase activity	8/136	128/18870	4.09452e-06	0.000342218	0.000276835	831/1654/7078/8530/4057/4318/5265/23204	8
GO:0051346	BP	GO:0051346	negative regulation of hydrolase activity	10/136	218/18870	4.12482e-06	0.000342218	0.000276835	831/1654/7078/8530/3958/4057/4318/5806/5265/23204	10
GO:0031640	BP	GO:0031640	killing of cells of another organism	7/136	92/18870	4.55148e-06	0.000353253	0.000285762	383/820/1669/3002/2999/4057/6283	7
GO:0141061	BP	GO:0141061	disruption of cell in another organism	7/136	92/18870	4.55148e-06	0.000353253	0.000285762	383/820/1669/3002/2999/4057/6283	7
GO:0048525	BP	GO:0048525	negative regulation of viral process	7/136	93/18870	4.89263e-06	0.000367864	0.000297581	9582/6352/2219/8519/4057/5806/6590	7
GO:0010466	BP	GO:0010466	negative regulation of peptidase activity	8/136	137/18870	6.77994e-06	0.000494319	0.000399876	831/1654/7078/8530/4057/4318/5265/23204	8
GO:0045089	BP	GO:0045089	positive regulation of innate immune response	12/136	343/18870	7.24372e-06	0.00049575	0.000401033	1654/7128/6352/929/26253/2219/2358/3303/3304/4057/4332/7305	12
GO:2000117	BP	GO:2000117	negative regulation of cysteine-type endopeptidase activity	6/136	65/18870	7.30994e-06	0.00049575	0.000401033	831/1654/8530/4057/4318/23204	6
GO:0141060	BP	GO:0141060	disruption of anatomical structure in another organism	7/136	99/18870	7.4177e-06	0.00049575	0.000401033	383/820/1669/3002/2999/4057/6283	7
GO:0052548	BP	GO:0052548	regulation of endopeptidase activity	11/136	288/18870	7.7841e-06	0.000506177	0.000409468	831/1654/7078/8530/4057/4318/6279/6280/5265/23204/4609	11
GO:0050670	BP	GO:0050670	regulation of lymphocyte proliferation	10/136	238/18870	8.94425e-06	0.000559183	0.000452347	8379/7037/57045/383/6352/3958/4332/4860/7305/6654	10
GO:0002544	BP	GO:0002544	chronic inflammatory response	4/136	19/18870	9.19913e-06	0.000559183	0.000452347	7128/6352/6279/6280	4
GO:1903900	BP	GO:1903900	regulation of viral life cycle	8/136	143/18870	9.29647e-06	0.000559183	0.000452347	9582/1654/6352/2219/8519/4057/5806/6590	8
GO:0032944	BP	GO:0032944	regulation of mononuclear cell proliferation	10/136	242/18870	1.03457e-05	0.000607118	0.000491123	8379/7037/57045/383/6352/3958/4332/4860/7305/6654	10
GO:2000116	BP	GO:2000116	regulation of cysteine-type endopeptidase activity	9/136	195/18870	1.20857e-05	0.000672695	0.000544172	831/1654/8530/4057/4318/6279/6280/23204/4609	9
GO:0030593	BP	GO:0030593	neutrophil chemotaxis	7/136	107/18870	1.23868e-05	0.000672695	0.000544172	719/6352/3958/6283/6279/6280/7130	7
GO:0042119	BP	GO:0042119	neutrophil activation	5/136	42/18870	1.24018e-05	0.000672695	0.000544172	306/820/6352/3684/7305	5
GO:0050727	BP	GO:0050727	regulation of inflammatory response	13/136	425/18870	1.25816e-05	0.000672695	0.000544172	7128/7525/240/6352/8530/2268/2358/4317/4318/6283/6279/6280/7130	13
GO:0046651	BP	GO:0046651	lymphocyte proliferation	11/136	307/18870	1.41706e-05	0.000741184	0.000599576	8379/7037/57045/383/6352/3958/4332/4860/7305/3070/6654	11
GO:0002444	BP	GO:0002444	myeloid leukocyte mediated immunity	7/136	110/18870	1.48479e-05	0.000760086	0.000614866	2205/8773/306/383/2268/3684/7305	7
GO:0001819	BP	GO:0001819	positive regulation of cytokine production	14/136	499/18870	1.51913e-05	0.000761464	0.00061598	1654/719/929/1116/26253/2219/2268/3303/3304/4317/5004/4860/5553/7305	14
GO:0052547	BP	GO:0052547	regulation of peptidase activity	11/136	312/18870	1.64669e-05	0.000808559	0.000654077	831/1654/7078/8530/4057/4318/6279/6280/5265/23204/4609	11
GO:0032943	BP	GO:0032943	mononuclear cell proliferation	11/136	314/18870	1.74721e-05	0.000840756	0.000680123	8379/7037/57045/383/6352/3958/4332/4860/7305/3070/6654	11
GO:0050863	BP	GO:0050863	regulation of T cell activation	12/136	381/18870	2.06706e-05	0.000975164	0.000788852	10808/8379/7037/57045/7525/383/6352/10875/3726/3958/4860/6654	12
GO:1903037	BP	GO:1903037	regulation of leukocyte cell-cell adhesion	12/136	382/18870	2.12111e-05	0.000981423	0.000793915	10808/8379/7037/57045/7525/240/383/6352/10875/3958/4860/6403	12
GO:0044403	BP	GO:0044403	biological process involved in symbiotic interaction	11/136	322/18870	2.20444e-05	0.00100073	0.000809534	7037/383/820/6352/2219/3303/3304/8519/4057/5806/2040	11
GO:0050900	BP	GO:0050900	leukocyte migration	12/136	396/18870	3.01825e-05	0.0013448	0.00108787	7525/240/719/6352/2358/3958/6283/6279/6280/6403/7130/6654	12
GO:2001233	BP	GO:2001233	regulation of apoptotic signaling pathway	12/136	398/18870	3.17016e-05	0.00137805	0.00111476	1654/7078/7128/50486/3303/3304/3958/4318/6279/6280/3070/4609	12
GO:0002218	BP	GO:0002218	activation of innate immune response	10/136	276/18870	3.20744e-05	0.00137805	0.00111476	1654/7128/929/26253/2219/3303/3304/4057/4332/7305	10
GO:0006979	BP	GO:0006979	response to oxidative stress	12/136	400/18870	3.32869e-05	0.00140506	0.00113661	374/2067/3043/3417/7128/240/3240/3303/3304/4318/10628/51022	12
GO:0045069	BP	GO:0045069	regulation of viral genome replication	6/136	85/18870	3.44038e-05	0.00142524	0.00115294	9582/1654/6352/8519/4057/6590	6
GO:0001906	BP	GO:0001906	cell killing	9/136	223/18870	3.49497e-05	0.00142524	0.00115294	383/820/1669/3002/2999/3684/4057/6283/7305	9
GO:0071222	BP	GO:0071222	cellular response to lipopolysaccharide	9/136	226/18870	3.87925e-05	0.00154863	0.00125275	7128/671/820/929/1669/4057/4317/4318/10221	9
GO:0002762	BP	GO:0002762	negative regulation of myeloid leukocyte differentiation	5/136	53/18870	3.92628e-05	0.00154863	0.00125275	4057/9935/7130/10221/4609	5
GO:1990266	BP	GO:1990266	neutrophil migration	7/136	129/18870	4.16393e-05	0.00161587	0.00130715	719/6352/3958/6283/6279/6280/7130	7
GO:0070432	BP	GO:0070432	regulation of nucleotide-binding oligomerization domain containing 2 signaling pathway	3/136	10/18870	4.23459e-05	0.00161721	0.00130823	7128/3303/3304	3
GO:0071621	BP	GO:0071621	granulocyte chemotaxis	7/136	130/18870	4.37475e-05	0.00164463	0.00133041	719/6352/3958/6283/6279/6280/7130	7
GO:0019079	BP	GO:0019079	viral genome replication	7/136	131/18870	4.59424e-05	0.00168453	0.00136269	9582/1654/6352/8519/4057/6590/2040	7
GO:0031664	BP	GO:0031664	regulation of lipopolysaccharide-mediated signaling pathway	4/136	28/18870	4.62092e-05	0.00168453	0.00136269	7128/929/4057/10221	4
GO:0045071	BP	GO:0045071	negative regulation of viral genome replication	5/136	55/18870	4.70503e-05	0.0016896	0.00136679	9582/6352/8519/4057/6590	5
GO:1903706	BP	GO:1903706	regulation of hemopoiesis	12/136	417/18870	4.97875e-05	0.0017616	0.00142503	10875/3303/3304/3726/4057/9935/4860/7130/10221/7305/4609/6654	12
GO:0038093	BP	GO:0038093	Fc receptor signaling pathway	5/136	56/18870	5.1366e-05	0.00179111	0.0014489	2205/7525/26253/2268/6654	5
GO:0002573	BP	GO:0002573	myeloid leukocyte differentiation	9/136	235/18870	5.25356e-05	0.00179115	0.00144894	7037/3726/4057/9935/4318/7130/10221/7305/4609	9
GO:0042129	BP	GO:0042129	regulation of T cell proliferation	8/136	182/18870	5.28562e-05	0.00179115	0.00144894	8379/7037/57045/383/6352/3958/4860/6654	8
GO:0022407	BP	GO:0022407	regulation of cell-cell adhesion	13/136	493/18870	5.86911e-05	0.00196126	0.00158655	10808/8379/7037/57045/7525/240/383/6352/4680/10875/3958/4860/6403	13
GO:0071219	BP	GO:0071219	cellular response to molecule of bacterial origin	9/136	239/18870	5.98491e-05	0.00197256	0.00159569	7128/671/820/929/1669/4057/4317/4318/10221	9
GO:0031663	BP	GO:0031663	lipopolysaccharide-mediated signaling pathway	5/136	58/18870	6.09104e-05	0.00198041	0.00160204	7128/671/929/4057/10221	5
GO:0030595	BP	GO:0030595	leukocyte chemotaxis	9/136	240/18870	6.1806e-05	0.00198274	0.00160392	240/719/6352/2358/3958/6283/6279/6280/7130	9
GO:0070664	BP	GO:0070664	negative regulation of leukocyte proliferation	6/136	96/18870	6.83558e-05	0.002164	0.00175055	8379/7128/57045/383/4332/7305	6
GO:0016032	BP	GO:0016032	viral process	12/136	432/18870	6.98203e-05	0.00218166	0.00176484	9582/1654/7037/6352/2219/3303/3304/8519/4057/5806/6590/2040	12
GO:0002275	BP	GO:0002275	myeloid cell activation involved in immune response	6/136	98/18870	7.67075e-05	0.00236613	0.00191406	2205/8773/306/2268/3684/7305	6
GO:0051085	BP	GO:0051085	chaperone cofactor-dependent protein refolding	4/136	32/18870	7.93636e-05	0.00241707	0.00195527	3309/10808/3303/3304	4
GO:0042542	BP	GO:0042542	response to hydrogen peroxide	6/136	101/18870	9.07408e-05	0.00269653	0.00218134	374/3043/7128/3240/10628/51022	6
GO:0032757	BP	GO:0032757	positive regulation of interleukin-8 production	5/136	63/18870	9.07811e-05	0.00269653	0.00218134	929/1116/2219/3303/3304	5
GO:0062208	BP	GO:0062208	positive regulation of pattern recognition receptor signaling pathway	5/136	64/18870	9.79088e-05	0.00284933	0.00230495	1654/929/3303/3304/4057	5
GO:0002758	BP	GO:0002758	innate immune response-activating signaling pathway	9/136	255/18870	9.82937e-05	0.00284933	0.00230495	1654/7128/929/26253/2219/3303/3304/4057/7305	9
GO:0032677	BP	GO:0032677	regulation of interleukin-8 production	6/136	103/18870	0.00010118	0.00289807	0.00234437	671/929/1116/2219/3303/3304	6
GO:0043903	BP	GO:0043903	regulation of biological process involved in symbiotic interaction	5/136	65/18870	0.000105459	0.0029851	0.00241478	383/2219/8519/4057/5806	5
GO:0032637	BP	GO:0032637	interleukin-8 production	6/136	104/18870	0.000106745	0.00298639	0.00241581	671/929/1116/2219/3303/3304	6
GO:0051092	BP	GO:0051092	positive regulation of NF-kappaB transcription factor activity	7/136	150/18870	0.00010812	0.00299007	0.0024188	7037/3303/3304/4057/6283/6279/6280	7
GO:1902105	BP	GO:1902105	regulation of leukocyte differentiation	10/136	321/18870	0.00011313	0.00309307	0.00250212	10875/3726/4057/9935/4860/7130/10221/7305/4609/6654	10
GO:0030316	BP	GO:0030316	osteoclast differentiation	6/136	106/18870	0.000118606	0.00320636	0.00259376	7037/3726/4057/9935/7130/7305	6
GO:0002697	BP	GO:0002697	regulation of immune effector process	11/136	389/18870	0.000120825	0.00323006	0.00261293	4189/7037/383/2219/10875/2268/3684/3726/3958/5553/7305	11
GO:0031665	BP	GO:0031665	negative regulation of lipopolysaccharide-mediated signaling pathway	3/136	14/18870	0.000125761	0.00328894	0.00266056	7128/4057/10221	3
GO:1903265	BP	GO:1903265	positive regulation of tumor necrosis factor-mediated signaling pathway	3/136	14/18870	0.000125761	0.00328894	0.00266056	3303/3304/4317	3
GO:0097530	BP	GO:0097530	granulocyte migration	7/136	156/18870	0.00013805	0.00357149	0.00288913	719/6352/3958/6283/6279/6280/7130	7
GO:0051084	BP	GO:0051084	'de novo' post-translational protein folding	4/136	37/18870	0.00014175	0.00362821	0.00293501	3309/10808/3303/3304	4
GO:2001236	BP	GO:2001236	regulation of extrinsic apoptotic signaling pathway	7/136	158/18870	0.000149403	0.00378382	0.00306089	1654/7078/7128/50486/3303/3304/3958	7
GO:1902106	BP	GO:1902106	negative regulation of leukocyte differentiation	6/136	111/18870	0.00015287	0.00380149	0.00307519	10875/4057/9935/7130/10221/4609	6
GO:0015670	BP	GO:0015670	carbon dioxide transport	3/136	15/18870	0.000156374	0.00380149	0.00307519	3043/3045/6005	3
GO:0070424	BP	GO:0070424	regulation of nucleotide-binding oligomerization domain containing signaling pathway	3/136	15/18870	0.000156374	0.00380149	0.00307519	7128/3303/3304	3
GO:0042098	BP	GO:0042098	T cell proliferation	8/136	213/18870	0.000158001	0.00380149	0.00307519	8379/7037/57045/383/6352/3958/4860/6654	8
GO:0045637	BP	GO:0045637	regulation of myeloid cell differentiation	8/136	213/18870	0.000158001	0.00380149	0.00307519	3303/3304/4057/9935/7130/10221/7305/4609	8
GO:0043086	BP	GO:0043086	negative regulation of catalytic activity	12/136	480/18870	0.000187358	0.0044632	0.00361047	831/1654/7078/8530/3240/3958/4057/4318/5806/5265/10221/23204	12
GO:0032930	BP	GO:0032930	positive regulation of superoxide anion generation	3/136	16/18870	0.000191446	0.00451588	0.00365308	2358/3684/7305	3
GO:0006458	BP	GO:0006458	'de novo' protein folding	4/136	41/18870	0.00021256	0.00489259	0.00395783	3309/10808/3303/3304	4
GO:0042554	BP	GO:0042554	superoxide anion generation	4/136	41/18870	0.00021256	0.00489259	0.00395783	2358/3684/4688/7305	4
GO:1903707	BP	GO:1903707	negative regulation of hemopoiesis	6/136	118/18870	0.000213517	0.00489259	0.00395783	10875/4057/9935/7130/10221/4609	6
GO:0051702	BP	GO:0051702	biological process involved in interaction with symbiont	6/136	121/18870	0.000244693	0.00555408	0.00449293	383/820/6352/4057/5806/2040	6
GO:0097191	BP	GO:0097191	extrinsic apoptotic signaling pathway	8/136	229/18870	0.000258636	0.00581569	0.00470456	1654/7078/7128/597/50486/3303/3304/3958	8
GO:0002761	BP	GO:0002761	regulation of myeloid leukocyte differentiation	6/136	124/18870	0.000279346	0.0061852	0.00500347	4057/9935/7130/10221/7305/4609	6
GO:1903573	BP	GO:1903573	negative regulation of response to endoplasmic reticulum stress	4/136	44/18870	0.00028021	0.0061852	0.00500347	4189/3309/240/3303	4
GO:0043299	BP	GO:0043299	leukocyte degranulation	5/136	81/18870	0.000298359	0.00648398	0.00524516	2205/8773/306/2268/3684	5
GO:0072593	BP	GO:0072593	reactive oxygen species metabolic process	8/136	234/18870	0.000299136	0.00648398	0.00524516	3043/3045/240/2358/3240/3684/4688/7305	8
GO:0045861	BP	GO:0045861	negative regulation of proteolysis	8/136	235/18870	0.000307827	0.00659257	0.00533301	831/1654/7078/8530/4057/4318/5265/23204	8
GO:0150076	BP	GO:0150076	neuroinflammatory response	5/136	82/18870	0.000315912	0.00659257	0.00533301	8530/3684/4317/4318/7305	5
GO:0002221	BP	GO:0002221	pattern recognition receptor signaling pathway	8/136	236/18870	0.000316723	0.00659257	0.00533301	1654/7128/929/26253/2219/3303/3304/4057	8
GO:0002283	BP	GO:0002283	neutrophil activation involved in immune response	3/136	19/18870	0.000326067	0.00659257	0.00533301	306/3684/7305	3
GO:0002523	BP	GO:0002523	leukocyte migration involved in inflammatory response	3/136	19/18870	0.000326067	0.00659257	0.00533301	240/6279/6280	3
GO:0032928	BP	GO:0032928	regulation of superoxide anion generation	3/136	19/18870	0.000326067	0.00659257	0.00533301	2358/3684/7305	3
GO:0035821	BP	GO:0035821	modulation of process of another organism	3/136	19/18870	0.000326067	0.00659257	0.00533301	383/6280/6590	3
GO:0070431	BP	GO:0070431	nucleotide-binding oligomerization domain containing 2 signaling pathway	3/136	19/18870	0.000326067	0.00659257	0.00533301	7128/3303/3304	3
GO:0061844	BP	GO:0061844	antimicrobial humoral immune response mediated by antimicrobial peptide	5/136	83/18870	0.000334237	0.00670145	0.00542109	820/1669/4057/6283/6280	5
GO:0097529	BP	GO:0097529	myeloid leukocyte migration	8/136	242/18870	0.000374618	0.00740027	0.0059864	719/6352/2358/3958/6283/6279/6280/7130	8
GO:0030218	BP	GO:0030218	erythrocyte differentiation	6/136	131/18870	0.000375242	0.00740027	0.0059864	51327/6005/2038/3303/3304/9935	6
GO:0006953	BP	GO:0006953	acute-phase response	4/136	48/18870	0.000392797	0.00767844	0.00621142	7037/3240/5004/5265	4
GO:0051091	BP	GO:0051091	positive regulation of DNA-binding transcription factor activity	8/136	244/18870	0.00039573	0.00767844	0.00621142	7037/306/3303/3304/4057/6283/6279/6280	8
GO:0032640	BP	GO:0032640	tumor necrosis factor production	7/136	186/18870	0.000404566	0.00770844	0.00623568	7128/671/929/4057/4317/5004/7305	7
GO:0032680	BP	GO:0032680	regulation of tumor necrosis factor production	7/136	186/18870	0.000404566	0.00770844	0.00623568	7128/671/929/4057/4317/5004/7305	7
GO:0019730	BP	GO:0019730	antimicrobial humoral response	6/136	133/18870	0.000406888	0.00770844	0.00623568	820/1669/4057/6283/6280/6590	6
GO:0001774	BP	GO:0001774	microglial cell activation	4/136	49/18870	0.00042534	0.00799505	0.00646754	8530/3684/4317/7305	4
GO:0050672	BP	GO:0050672	negative regulation of lymphocyte proliferation	5/136	88/18870	0.000438216	0.00817325	0.00661169	8379/57045/383/4332/7305	5
GO:0002888	BP	GO:0002888	positive regulation of myeloid leukocyte mediated immunity	3/136	21/18870	0.000442847	0.00819608	0.00663016	383/3684/7305	3
GO:2001242	BP	GO:2001242	regulation of intrinsic apoptotic signaling pathway	7/136	190/18870	0.00045964	0.00828891	0.00670525	1654/3303/4318/6279/6280/3070/4609	7
GO:1902041	BP	GO:1902041	regulation of extrinsic apoptotic signaling pathway via death domain receptors	4/136	50/18870	0.000459761	0.00828891	0.00670525	1654/7078/7128/3958	4
GO:0032945	BP	GO:0032945	negative regulation of mononuclear cell proliferation	5/136	89/18870	0.000461643	0.00828891	0.00670525	8379/57045/383/4332/7305	5
GO:0050829	BP	GO:0050829	defense response to Gram-negative bacterium	5/136	89/18870	0.000461643	0.00828891	0.00670525	671/820/1669/4057/6403	5
GO:0071706	BP	GO:0071706	tumor necrosis factor superfamily cytokine production	7/136	191/18870	0.000474303	0.00839098	0.00678782	7128/671/929/4057/4317/5004/7305	7
GO:1903555	BP	GO:1903555	regulation of tumor necrosis factor superfamily cytokine production	7/136	191/18870	0.000474303	0.00839098	0.00678782	7128/671/929/4057/4317/5004/7305	7
GO:0015669	BP	GO:0015669	gas transport	3/136	22/18870	0.000510075	0.00891465	0.00721144	3043/3045/6005	3
GO:0002220	BP	GO:0002220	innate immune response activating cell surface receptor signaling pathway	5/136	91/18870	0.000511314	0.00891465	0.00721144	7128/929/2219/4057/7305	5
GO:0034101	BP	GO:0034101	erythrocyte homeostasis	6/136	140/18870	0.000534376	0.00918551	0.00743055	51327/6005/2038/3303/3304/9935	6
GO:0002269	BP	GO:0002269	leukocyte activation involved in inflammatory response	4/136	52/18870	0.000534485	0.00918551	0.00743055	8530/3684/4317/7305	4
GO:0031348	BP	GO:0031348	negative regulation of defense response	9/136	321/18870	0.000539524	0.00920635	0.00744741	7128/7525/240/383/8530/10875/2268/2358/7130	9
GO:0006959	BP	GO:0006959	humoral immune response	8/136	258/18870	0.000572228	0.00967299	0.00782489	240/820/1669/2219/4057/6283/6280/6590	8
GO:0007157	BP	GO:0007157	heterophilic cell-cell adhesion via plasma membrane cell adhesion molecules	4/136	53/18870	0.000574912	0.00967299	0.00782489	8763/4680/1088/6403	4
GO:0046597	BP	GO:0046597	negative regulation of viral entry into host cell	3/136	23/18870	0.000583503	0.00971615	0.00785981	2219/8519/5806	3
GO:0034612	BP	GO:0034612	response to tumor necrosis factor	8/136	259/18870	0.000586941	0.00971615	0.00785981	7128/820/6352/929/1116/3303/3304/4317	8
GO:0060326	BP	GO:0060326	cell chemotaxis	9/136	325/18870	0.000589592	0.00971615	0.00785981	240/719/6352/2358/3958/6283/6279/6280/7130	9
GO:0050867	BP	GO:0050867	positive regulation of cell activation	10/136	396/18870	0.000602128	0.00985524	0.00797232	10808/7037/7525/6352/2268/3684/4317/4860/6403/7305	10
GO:0045638	BP	GO:0045638	negative regulation of myeloid cell differentiation	5/136	95/18870	0.000622601	0.0101215	0.00818769	4057/9935/7130/10221/4609	5
GO:0062207	BP	GO:0062207	regulation of pattern recognition receptor signaling pathway	6/136	145/18870	0.000643021	0.0103833	0.00839948	1654/7128/929/3303/3304/4057	6
GO:0050728	BP	GO:0050728	negative regulation of inflammatory response	7/136	202/18870	0.000661603	0.0106121	0.00858459	7128/7525/240/8530/2268/2358/7130	7
GO:0000302	BP	GO:0000302	response to reactive oxygen species	7/136	205/18870	0.000721712	0.0114996	0.00930252	374/3043/7128/3240/4318/10628/51022	7
GO:0051090	BP	GO:0051090	regulation of DNA-binding transcription factor activity	10/136	406/18870	0.000729331	0.0115291	0.0093264	7037/7128/306/3303/3304/4057/6283/6279/6280/10221	10
GO:0032102	BP	GO:0032102	negative regulation of response to external stimulus	11/136	481/18870	0.000733149	0.0115291	0.0093264	7128/7525/240/383/8530/10875/2268/2358/4057/7130/10221	11
GO:1901071	BP	GO:1901071	glucosamine-containing compound metabolic process	3/136	25/18870	0.000749856	0.0116594	0.00943183	1116/1118/2135	3
GO:2001237	BP	GO:2001237	negative regulation of extrinsic apoptotic signaling pathway	5/136	99/18870	0.000751128	0.0116594	0.00943183	1654/7128/3303/3304/3958	5
GO:0061900	BP	GO:0061900	glial cell activation	4/136	57/18870	0.000758487	0.0116982	0.00946318	8530/3684/4317/7305	4
GO:0050764	BP	GO:0050764	regulation of phagocytosis	5/136	100/18870	0.000786143	0.0120475	0.00974575	2219/2268/2358/5806/11031	5
GO:0060259	BP	GO:0060259	regulation of feeding behavior	3/136	26/18870	0.000843214	0.0128403	0.0103871	3953/10874/56729	3
GO:0051701	BP	GO:0051701	biological process involved in interaction with host	7/136	211/18870	0.000854889	0.0129362	0.0104647	7037/2219/3303/3304/8519/4057/5806	7
GO:0002886	BP	GO:0002886	regulation of myeloid leukocyte mediated immunity	4/136	59/18870	0.000864268	0.0129964	0.0105134	383/2268/3684/7305	4
GO:0010803	BP	GO:0010803	regulation of tumor necrosis factor-mediated signaling pathway	4/136	60/18870	0.000920875	0.0137617	0.0111324	7128/3303/3304/4317	4
GO:1905477	BP	GO:1905477	positive regulation of protein localization to membrane	5/136	104/18870	0.000938505	0.0138438	0.0111989	3002/3684/3958/2040/7130	5
GO:0046718	BP	GO:0046718	viral entry into host cell	6/136	156/18870	0.000942056	0.0138438	0.0111989	7037/2219/3303/3304/8519/5806	6
GO:0042026	BP	GO:0042026	protein refolding	3/136	27/18870	0.000943636	0.0138438	0.0111989	3309/3303/3304	3
GO:0002227	BP	GO:0002227	innate immune response in mucosa	3/136	28/18870	0.00105133	0.0151467	0.0122528	820/1669/4057	3
GO:0070423	BP	GO:0070423	nucleotide-binding oligomerization domain containing signaling pathway	3/136	28/18870	0.00105133	0.0151467	0.0122528	7128/3303/3304	3
GO:1903901	BP	GO:1903901	negative regulation of viral life cycle	3/136	28/18870	0.00105133	0.0151467	0.0122528	2219/8519/5806	3
GO:0002526	BP	GO:0002526	acute inflammatory response	5/136	107/18870	0.00106643	0.0152728	0.0123548	2205/7037/3240/5004/5265	5
GO:0035872	BP	GO:0035872	nucleotide-binding domain, leucine rich repeat containing receptor signaling pathway	3/136	29/18870	0.00116648	0.0166069	0.013434	7128/3303/3304	3
GO:0043281	BP	GO:0043281	regulation of cysteine-type endopeptidase activity involved in apoptotic process	6/136	163/18870	0.00118176	0.0166276	0.0134508	1654/4318/6279/6280/23204/4609	6
GO:0044409	BP	GO:0044409	entry into host	6/136	163/18870	0.00118176	0.0166276	0.0134508	7037/2219/3303/3304/8519/5806	6
GO:0010038	BP	GO:0010038	response to metal ion	9/136	359/18870	0.00118883	0.0166297	0.0134525	466/2067/7037/929/8895/3726/4318/6279/10628	9
GO:0008637	BP	GO:0008637	apoptotic mitochondrial changes	5/136	110/18870	0.00120687	0.016688	0.0134997	597/3002/3303/3433/4318	5
GO:0042116	BP	GO:0042116	macrophage activation	5/136	110/18870	0.00120687	0.016688	0.0134997	671/8530/3684/4317/7305	5
GO:0034143	BP	GO:0034143	regulation of toll-like receptor 4 signaling pathway	3/136	31/18870	0.00141995	0.0193018	0.015614	7128/929/4057	3
GO:0042744	BP	GO:0042744	hydrogen peroxide catabolic process	3/136	31/18870	0.00141995	0.0193018	0.015614	3043/3045/3240	3
GO:0090322	BP	GO:0090322	regulation of superoxide metabolic process	3/136	31/18870	0.00141995	0.0193018	0.015614	2358/3684/7305	3
GO:0001503	BP	GO:0001503	ossification	10/136	444/18870	0.00143146	0.0193489	0.0156521	374/2274/9562/57045/240/2268/8519/3726/4057/7130	10
GO:0001959	BP	GO:0001959	regulation of cytokine-mediated signaling pathway	6/136	171/18870	0.00151012	0.0202981	0.01642	7128/383/6352/3303/3304/4317	6
GO:0045576	BP	GO:0045576	mast cell activation	4/136	69/18870	0.00155309	0.0206449	0.0167006	2205/8773/2268/6283	4
GO:0045670	BP	GO:0045670	regulation of osteoclast differentiation	4/136	69/18870	0.00155309	0.0206449	0.0167006	4057/9935/7130/7305	4
GO:0002262	BP	GO:0002262	myeloid cell homeostasis	6/136	173/18870	0.00160212	0.0211796	0.0171331	51327/6005/2038/3303/3304/9935	6
GO:0002752	BP	GO:0002752	cell surface pattern recognition receptor signaling pathway	4/136	70/18870	0.00163812	0.0214202	0.0173277	7128/929/2219/4057	4
GO:0019731	BP	GO:0019731	antibacterial humoral response	4/136	70/18870	0.00163812	0.0214202	0.0173277	820/1669/4057/6590	4
GO:0038094	BP	GO:0038094	Fc-gamma receptor signaling pathway	3/136	33/18870	0.00170552	0.0219124	0.0177259	7525/26253/2268	3
GO:0045671	BP	GO:0045671	negative regulation of osteoclast differentiation	3/136	33/18870	0.00170552	0.0219124	0.0177259	4057/9935/7130	3
GO:0050869	BP	GO:0050869	negative regulation of B cell activation	3/136	33/18870	0.00170552	0.0219124	0.0177259	7128/4332/7305	3
GO:0071356	BP	GO:0071356	cellular response to tumor necrosis factor	7/136	238/18870	0.00171219	0.0219124	0.0177259	7128/820/6352/1116/3303/3304/4317	7
GO:0002548	BP	GO:0002548	monocyte chemotaxis	4/136	71/18870	0.00172633	0.0219764	0.0177777	6352/2358/3958/6283	4
GO:0002696	BP	GO:0002696	positive regulation of leukocyte activation	9/136	380/18870	0.00175744	0.0222547	0.0180028	10808/7037/7525/6352/2268/3684/4317/4860/7305	9
GO:0006801	BP	GO:0006801	superoxide metabolic process	4/136	72/18870	0.00181778	0.0227791	0.018427	2358/3684/4688/7305	4
GO:0050766	BP	GO:0050766	positive regulation of phagocytosis	4/136	72/18870	0.00181778	0.0227791	0.018427	2219/2358/5806/11031	4
GO:2001234	BP	GO:2001234	negative regulation of apoptotic signaling pathway	7/136	243/18870	0.00192629	0.0240137	0.0194257	1654/7128/3303/3304/3958/4318/3070	7
GO:0002446	BP	GO:0002446	neutrophil mediated immunity	3/136	35/18870	0.00202457	0.0251088	0.0203116	306/383/3684	3
GO:0002443	BP	GO:0002443	leukocyte mediated immunity	10/136	466/18870	0.00204239	0.0251999	0.0203853	2067/2205/8773/7037/306/383/2268/3002/3684/7305	10
GO:0048872	BP	GO:0048872	homeostasis of number of cells	8/136	316/18870	0.00209076	0.0256652	0.0207617	51327/6005/7128/2038/3303/3304/9935/6654	8
GO:0061077	BP	GO:0061077	chaperone-mediated protein folding	4/136	75/18870	0.00211223	0.0257971	0.0208684	3309/10808/3303/3304	4
GO:0060759	BP	GO:0060759	regulation of response to cytokine stimulus	6/136	183/18870	0.00212767	0.0258544	0.0209148	7128/383/6352/3303/3304/4317	6
GO:0097193	BP	GO:0097193	intrinsic apoptotic signaling pathway	8/136	319/18870	0.00221679	0.0264793	0.0214203	1654/597/3303/4318/6279/6280/3070/4609	8
GO:0002291	BP	GO:0002291	T cell activation via T cell receptor contact with antigen bound to MHC molecule on antigen presenting cell	2/136	10/18870	0.00223413	0.0264793	0.0214203	10875/3958	2
GO:0002676	BP	GO:0002676	regulation of chronic inflammatory response	2/136	10/18870	0.00223413	0.0264793	0.0214203	7128/6352	2
GO:0009170	BP	GO:0009170	purine deoxyribonucleoside monophosphate metabolic process	2/136	10/18870	0.00223413	0.0264793	0.0214203	1633/4860	2
GO:0033210	BP	GO:0033210	leptin-mediated signaling pathway	2/136	10/18870	0.00223413	0.0264793	0.0214203	3953/7357	2
GO:0022409	BP	GO:0022409	positive regulation of cell-cell adhesion	8/136	322/18870	0.00234873	0.0277012	0.0224087	10808/7037/7525/240/6352/4680/4860/6403	8
GO:0044000	BP	GO:0044000	movement in host	6/136	188/18870	0.00243479	0.0285761	0.0231164	7037/2219/3303/3304/8519/5806	6
GO:0001649	BP	GO:0001649	osteoblast differentiation	7/136	257/18870	0.00263736	0.0308033	0.0249181	374/2274/57045/8519/3726/4057/7130	7
GO:1903556	BP	GO:1903556	negative regulation of tumor necrosis factor superfamily cytokine production	4/136	80/18870	0.00267355	0.0310751	0.025138	7128/671/4057/5004	4
GO:0001547	BP	GO:0001547	antral ovarian follicle growth	2/136	11/18870	0.00271773	0.0311374	0.0251884	5806/7130	2
GO:0002158	BP	GO:0002158	osteoclast proliferation	2/136	11/18870	0.00271773	0.0311374	0.0251884	7128/3726	2
GO:2001204	BP	GO:2001204	regulation of osteoclast development	2/136	11/18870	0.00271773	0.0311374	0.0251884	4057/7305	2
GO:0002385	BP	GO:0002385	mucosal immune response	3/136	39/18870	0.00276829	0.0315395	0.0255136	820/1669/4057	3
GO:0050868	BP	GO:0050868	negative regulation of T cell activation	5/136	133/18870	0.00277904	0.0315395	0.0255136	8379/57045/383/10875/3958	5
GO:1905897	BP	GO:1905897	regulation of response to endoplasmic reticulum stress	4/136	82/18870	0.00292416	0.0330307	0.0267199	4189/3309/240/3303	4
GO:0031334	BP	GO:0031334	positive regulation of protein-containing complex assembly	6/136	198/18870	0.00314783	0.0353378	0.0285863	1654/7037/10602/3303/3304/3958	6
GO:0048246	BP	GO:0048246	macrophage chemotaxis	3/136	41/18870	0.00319536	0.0353378	0.0285863	719/6352/3958	3
GO:0150077	BP	GO:0150077	regulation of neuroinflammatory response	3/136	41/18870	0.00319536	0.0353378	0.0285863	8530/4317/4318	3
GO:0002520	BP	GO:0002520	immune system development	6/136	199/18870	0.00322686	0.0353378	0.0285863	2067/8379/7037/7128/2038/9935	6
GO:0022605	BP	GO:0022605	mammalian oogenesis stage	2/136	12/18870	0.00324591	0.0353378	0.0285863	5806/7130	2
GO:0043312	BP	GO:0043312	neutrophil degranulation	2/136	12/18870	0.00324591	0.0353378	0.0285863	306/3684	2
GO:0051238	BP	GO:0051238	sequestering of metal ion	2/136	12/18870	0.00324591	0.0353378	0.0285863	6279/6280	2
GO:0090084	BP	GO:0090084	negative regulation of inclusion body assembly	2/136	12/18870	0.00324591	0.0353378	0.0285863	3303/3304	2
GO:0061515	BP	GO:0061515	myeloid cell development	4/136	85/18870	0.00332951	0.0360847	0.0291905	6005/2038/4057/7305	4
GO:0006040	BP	GO:0006040	amino sugar metabolic process	3/136	42/18870	0.00342319	0.0367687	0.0297438	1116/1118/2135	3
GO:0140467	BP	GO:0140467	integrated stress response signaling	3/136	42/18870	0.00342319	0.0367687	0.0297438	3309/3726/9935	3
GO:0002699	BP	GO:0002699	positive regulation of immune effector process	7/136	270/18870	0.00346421	0.0368076	0.0297752	4189/7037/383/2219/2268/3684/7305	7
GO:0008360	BP	GO:0008360	regulation of cell shape	5/136	140/18870	0.00346433	0.0368076	0.0297752	23370/10154/10602/2038/2268	5
GO:0008625	BP	GO:0008625	extrinsic apoptotic signaling pathway via death domain receptors	4/136	86/18870	0.0034727	0.0368076	0.0297752	1654/7078/7128/3958	4
GO:0051851	BP	GO:0051851	modulation by host of symbiont process	4/136	87/18870	0.00362003	0.0382008	0.0309023	6352/4057/5806/2040	4
GO:0002251	BP	GO:0002251	organ or tissue specific immune response	3/136	43/18870	0.00366071	0.0384615	0.0311131	820/1669/4057	3
GO:0050777	BP	GO:0050777	negative regulation of immune response	6/136	205/18870	0.00373258	0.0390461	0.031586	7128/7525/383/10875/2268/3958	6
GO:0002430	BP	GO:0002430	complement receptor mediated signaling pathway	2/136	13/18870	0.00381801	0.0392134	0.0317214	719/2358	2
GO:0034145	BP	GO:0034145	positive regulation of toll-like receptor 4 signaling pathway	2/136	13/18870	0.00381801	0.0392134	0.0317214	929/4057	2
GO:0070486	BP	GO:0070486	leukocyte aggregation	2/136	13/18870	0.00381801	0.0392134	0.0317214	6279/6280	2
GO:0090435	BP	GO:0090435	protein localization to nuclear envelope	2/136	13/18870	0.00381801	0.0392134	0.0317214	114882/26092	2
GO:1903039	BP	GO:1903039	positive regulation of leukocyte cell-cell adhesion	7/136	275/18870	0.00383007	0.0392134	0.0317214	10808/7037/7525/240/6352/4860/6403	7
GO:0071674	BP	GO:0071674	mononuclear cell migration	6/136	207/18870	0.00391357	0.0398985	0.0322756	240/719/6352/2358/3958/6283	6
GO:2001235	BP	GO:2001235	positive regulation of apoptotic signaling pathway	5/136	145/18870	0.00402298	0.0408409	0.0330379	7078/50486/6279/6280/4609	5
GO:2000377	BP	GO:2000377	regulation of reactive oxygen species metabolic process	5/136	147/18870	0.00426351	0.0431009	0.0348661	240/2358/3240/3684/7305	5
GO:0045646	BP	GO:0045646	regulation of erythrocyte differentiation	3/136	46/18870	0.00443274	0.0440774	0.0356561	3303/3304/9935	3
GO:0061043	BP	GO:0061043	regulation of vascular wound healing	2/136	14/18870	0.00443339	0.0440774	0.0356561	7128/240	2
GO:0098883	BP	GO:0098883	synapse pruning	2/136	14/18870	0.00443339	0.0440774	0.0356561	10154/3684	2
GO:1903894	BP	GO:1903894	regulation of IRE1-mediated unfolded protein response	2/136	14/18870	0.00443339	0.0440774	0.0356561	4189/3309	2
GO:0002285	BP	GO:0002285	lymphocyte activation involved in immune response	6/136	213/18870	0.00449566	0.0445124	0.036008	2067/7037/26253/10875/3726/3958	6
GO:0002687	BP	GO:0002687	positive regulation of leukocyte migration	5/136	149/18870	0.00451414	0.0445124	0.036008	719/6352/2358/3958/6403	5
GO:0039531	BP	GO:0039531	regulation of viral-induced cytoplasmic pattern recognition receptor signaling pathway	4/136	93/18870	0.0045939	0.045114	0.0364946	1654/7128/3303/3304	4
GO:0002832	BP	GO:0002832	negative regulation of response to biotic stimulus	5/136	150/18870	0.00464332	0.0452301	0.0365885	7128/383/10875/4057/10221	5
GO:0045667	BP	GO:0045667	regulation of osteoblast differentiation	5/136	150/18870	0.00464332	0.0452301	0.0365885	374/57045/8519/4057/7130	5
GO:1903038	BP	GO:1903038	negative regulation of leukocyte cell-cell adhesion	5/136	152/18870	0.00490953	0.0476303	0.0385302	8379/57045/383/10875/3958	5
GO:0015671	BP	GO:0015671	oxygen transport	2/136	15/18870	0.00509139	0.0486107	0.0393232	3043/3045	2
GO:0043101	BP	GO:0043101	purine-containing compound salvage	2/136	15/18870	0.00509139	0.0486107	0.0393232	1633/4860	2
GO:0046348	BP	GO:0046348	amino sugar catabolic process	2/136	15/18870	0.00509139	0.0486107	0.0393232	1116/1118	2
GO:1900102	BP	GO:1900102	negative regulation of endoplasmic reticulum unfolded protein response	2/136	15/18870	0.00509139	0.0486107	0.0393232	4189/3309	2
GO:0030100	BP	GO:0030100	regulation of endocytosis	7/136	291/18870	0.0052005	0.0494562	0.0400072	929/2219/2268/2358/3958/5806/11031	7
GO:0046596	BP	GO:0046596	regulation of viral entry into host cell	3/136	49/18870	0.00529634	0.0499725	0.0404249	2219/8519/5806	3
GO:0046850	BP	GO:0046850	regulation of bone remodeling	3/136	49/18870	0.00529634	0.0499725	0.0404249	3953/7037/7128	3
GO:0042581	CC	GO:0042581	specific granule	26/138	160/19886	1.73761e-28	3.96176e-26	3.31061e-26	8773/306/383/671/719/820/1088/1116/1118/10970/10321/1669/2358/3240/3684/3934/4057/4317/10562/5004/5806/25797/56729/6590/2040/6947	26
GO:0034774	CC	GO:0034774	secretory granule lumen	32/138	322/19886	5.24032e-28	4.43054e-26	3.70234e-26	1654/3417/7078/240/383/671/820/1116/1118/10321/1669/2219/2268/3240/3934/4057/4317/4332/10562/5004/4860/5806/25797/56729/6282/6283/6279/6280/6286/5265/6590/6947	32
GO:0060205	CC	GO:0060205	cytoplasmic vesicle lumen	32/138	325/19886	7.04685e-28	4.43054e-26	3.70234e-26	1654/3417/7078/240/383/671/820/1116/1118/10321/1669/2219/2268/3240/3934/4057/4317/4332/10562/5004/4860/5806/25797/56729/6282/6283/6279/6280/6286/5265/6590/6947	32
GO:0031983	CC	GO:0031983	vesicle lumen	32/138	326/19886	7.77287e-28	4.43054e-26	3.70234e-26	1654/3417/7078/240/383/671/820/1116/1118/10321/1669/2219/2268/3240/3934/4057/4317/4332/10562/5004/4860/5806/25797/56729/6282/6283/6279/6280/6286/5265/6590/6947	32
GO:0035580	CC	GO:0035580	specific granule lumen	18/138	62/19886	6.32831e-25	2.88571e-23	2.41142e-23	383/671/820/1116/1118/10321/1669/3240/3934/4057/4317/10562/5004/5806/25797/56729/6590/6947	18
GO:0070820	CC	GO:0070820	tertiary granule	21/138	164/19886	7.04313e-21	2.67639e-19	2.2365e-19	3043/3417/8773/820/1088/1118/10321/2358/3240/3684/3958/4057/4317/4318/10562/5004/5806/25797/2040/6947/7130	21
GO:1904724	CC	GO:1904724	tertiary granule lumen	15/138	55/19886	1.79469e-20	5.84557e-19	4.8848e-19	3043/3417/820/1118/10321/3240/4057/4317/4318/10562/5004/5806/25797/6947/7130	15
GO:1904813	CC	GO:1904813	ficolin-1-rich granule lumen	15/138	124/19886	8.04608e-15	2.29313e-13	1.91624e-13	1654/3043/3417/240/2219/10875/3303/3304/4318/4332/4860/5553/25797/5265/7130	15
GO:0101002	CC	GO:0101002	ficolin-1-rich granule	17/138	185/19886	1.25666e-14	3.18354e-13	2.6603e-13	1654/3043/3417/240/2219/10875/2358/3303/3304/3958/4318/4332/4860/5553/25797/5265/7130	17
GO:0030667	CC	GO:0030667	secretory granule membrane	16/138	314/19886	6.02308e-10	1.37326e-08	1.14755e-08	8773/719/929/4680/1088/10970/8895/2212/2215/2358/3684/3958/11031/6403/2040/7305	16
GO:0005766	CC	GO:0005766	primary lysosome	12/138	155/19886	8.568e-10	1.62792e-08	1.36036e-08	8773/383/671/719/4680/1088/10970/8895/1669/4332/56729/2040	12
GO:0042582	CC	GO:0042582	azurophil granule	12/138	155/19886	8.568e-10	1.62792e-08	1.36036e-08	8773/383/671/719/4680/1088/10970/8895/1669/4332/56729/2040	12
GO:0035577	CC	GO:0035577	azurophil granule membrane	6/138	58/19886	3.01317e-06	5.28464e-05	4.41606e-05	719/4680/1088/10970/8895/2040	6
GO:0035579	CC	GO:0035579	specific granule membrane	7/138	91/19886	3.3134e-06	5.3961e-05	4.50921e-05	8773/719/1088/10970/2358/3684/2040	7
GO:0030139	CC	GO:0030139	endocytic vesicle	12/138	348/19886	5.77282e-06	8.77468e-05	7.33249e-05	374/2317/3043/10808/8773/7037/306/26253/3240/4057/4688/11031	12
GO:0072562	CC	GO:0072562	blood microparticle	8/138	144/19886	7.46994e-06	0.000106447	8.89512e-05	3043/3045/7037/3240/3303/3304/5004/2040	8
GO:0062023	CC	GO:0062023	collagen-containing extracellular matrix	13/138	429/19886	9.38692e-06	0.000125895	0.000105203	4052/7078/2219/10875/3958/4317/4318/5004/5553/6279/6280/5265/6590	13
GO:0071682	CC	GO:0071682	endocytic vesicle lumen	4/138	23/19886	1.77446e-05	0.000224765	0.000187823	3043/10808/3240/4057	4
GO:0031838	CC	GO:0031838	haptoglobin-hemoglobin complex	3/138	11/19886	5.17997e-05	0.000621596	0.000519431	3043/3045/3240	3
GO:0045335	CC	GO:0045335	phagocytic vesicle	7/138	142/19886	6.06928e-05	0.000691898	0.000578179	2317/8773/306/26253/4057/4688/11031	7
GO:0005833	CC	GO:0005833	hemoglobin complex	3/138	12/19886	6.87154e-05	0.000746052	0.000623433	51327/3043/3045	3
GO:0070821	CC	GO:0070821	tertiary granule membrane	5/138	73/19886	0.000153928	0.00159525	0.00133306	8773/1088/2358/3684/2040	5
GO:0016235	CC	GO:0016235	aggresome	3/138	35/19886	0.00181911	0.0180329	0.015069	2268/3303/3304	3
GO:0030670	CC	GO:0030670	phagocytic vesicle membrane	4/138	80/19886	0.00233532	0.0221855	0.0185391	8773/306/26253/11031	4
GO:0005925	CC	GO:0005925	focal adhesion	9/138	421/19886	0.00272483	0.0248504	0.020766	2274/2317/3309/5500/8773/7525/8895/3303/3304	9
GO:0030666	CC	GO:0030666	endocytic vesicle membrane	6/138	202/19886	0.00289022	0.025345	0.0211794	374/8773/7037/306/26253/11031	6
GO:0030055	CC	GO:0030055	cell-substrate junction	9/138	431/19886	0.00318301	0.0268787	0.022461	2274/2317/3309/5500/8773/7525/8895/3303/3304	9
GO:0044194	CC	GO:0044194	cytolytic granule	2/138	13/19886	0.00354688	0.0288818	0.0241348	3002/2999	2
GO:0035578	CC	GO:0035578	azurophil granule lumen	4/138	91/19886	0.00372207	0.0292632	0.0244535	383/671/4332/56729	4
GO:0048306	MF	GO:0048306	calcium-dependent protein binding	8/137	79/18496	1.23651e-07	4.34017e-05	3.8397e-05	306/8895/6282/6283/6279/6280/6286/6403	8
GO:0001530	MF	GO:0001530	lipopolysaccharide binding	5/137	39/18496	9.74355e-06	0.00170999	0.00151281	671/820/929/4057/6403	5
GO:0019865	MF	GO:0019865	immunoglobulin binding	4/137	24/18496	2.72816e-05	0.00319195	0.00282389	2205/2212/2215/3958	4
GO:0050786	MF	GO:0050786	RAGE receptor binding	3/137	10/18496	4.59263e-05	0.00403003	0.00356533	6283/6279/6280	3
GO:0140662	MF	GO:0140662	ATP-dependent protein folding chaperone	4/137	40/18496	0.000214055	0.0150266	0.0132939	3309/10808/3303/3304	4
GO:0031072	MF	GO:0031072	heat shock protein binding	6/137	128/18496	0.000383057	0.0207213	0.0183319	4189/3309/7037/3303/3304/3684	6
GO:0051787	MF	GO:0051787	misfolded protein binding	3/137	20/18496	0.000413245	0.0207213	0.0183319	4189/3309/3303	3
GO:0008236	MF	GO:0008236	serine-type peptidase activity	7/137	192/18496	0.000575194	0.022814	0.0201834	54504/3002/2999/3240/4057/4317/4318	7
GO:0004857	MF	GO:0004857	enzyme inhibitor activity	10/137	386/18496	0.000610187	0.022814	0.0201834	831/7078/306/8530/3958/4057/5265/6590/10221/10628	10
GO:0017171	MF	GO:0017171	serine hydrolase activity	7/137	196/18496	0.000649973	0.022814	0.0201834	54504/3002/2999/3240/4057/4317/4318	7
GO:0045296	MF	GO:0045296	cadherin binding	9/137	334/18496	0.000868543	0.0277144	0.0245187	831/1654/2317/3309/3417/3303/10562/6282/6286	9
GO:0051861	MF	GO:0051861	glycolipid binding	3/137	29/18496	0.00126159	0.0369015	0.0326464	26253/2215/6403	3
GO:0044183	MF	GO:0044183	protein folding chaperone	4/137	66/18496	0.00145507	0.0392868	0.0347567	3309/10808/3303/3304	4
GO:0004866	MF	GO:0004866	endopeptidase inhibitor activity	6/137	168/18496	0.00158442	0.0397237	0.0351432	831/7078/8530/4057/5265/6590	6
GO:0004252	MF	GO:0004252	serine-type endopeptidase activity	6/137	174/18496	0.00189258	0.0415217	0.0367338	3002/2999/3240/4057/4317/4318	6
GO:0030414	MF	GO:0030414	peptidase inhibitor activity	6/137	175/18496	0.00194806	0.0415217	0.0367338	831/7078/8530/4057/5265/6590	6
GO:0038187	MF	GO:0038187	pattern recognition receptor activity	3/137	34/18496	0.00201102	0.0415217	0.0367338	929/26253/2219	3
GO:0031720	MF	GO:0031720	haptoglobin binding	2/137	10/18496	0.00235735	0.0450919	0.0398924	3043/3045	2
GO:0061135	MF	GO:0061135	endopeptidase regulator activity	6/137	184/18496	0.00250454	0.0450919	0.0398924	831/7078/8530/4057/5265/6590	6
GO:0004869	MF	GO:0004869	cysteine-type endopeptidase inhibitor activity	3/137	37/18496	0.00256934	0.0450919	0.0398924	831/8530/4057	3
GO:0019864	MF	GO:0019864	IgG binding	2/137	11/18496	0.00286725	0.0479241	0.042398	2212/2215	2
