# Supplementary material for: Integrated bioinformatics analysis to develop diagnostic models for malignant transformation of chronic proliferative diseases
Source: Blood Sci. 2025 Apr 7;7(2):e00226. doi: 10.1097/BS9.0000000000000226 (PMC11977743; doi:10.1097/BS9.0000000000000226)
Supplement: Supplementary file 3 [file bs9-7-e00226-s003.xlsx]

## Sheet: Table S4.PV_key_genes_KEGG_resu
	category	subcategory	ID	Description	GeneRatio	BgRatio	pvalue	p.adjust	qvalue	geneID	Count
hsa05150	Human Diseases	Infectious disease: bacterial	hsa05150	Staphylococcus aureus infection	1978-08-01	102/8536	3.70634e-06	0.000737563	0.000674945	719/820/1669/2212/2215/2358/3684/6403	8
hsa04145	Cellular Processes	Transport and catabolism	hsa04145	Phagosome	1978-08-01	159/8536	9.42948e-05	0.00938233	0.00858579	7037/7280/929/2212/2215/3684/4688/81027	8
hsa05202	Human Diseases	Cancer: overview	hsa05202	Transcriptional misregulation in cancer	1978-08-01	198/8536	0.000424713	0.0211295	0.0193356	466/597/929/1669/3002/3684/4318/4609	8
hsa05417	Human Diseases	Cardiovascular disease	hsa05417	Lipid and atherosclerosis	1978-08-01	216/8536	0.000755834	0.0300822	0.0275283	3309/6352/929/3303/3304/4318/4688/6403	8
hsa04613	Organismal Systems	Immune system	hsa04613	Neutrophil extracellular trap formation	1978-07-01	193/8536	0.00184563	0.0419947	0.0384294	820/2212/2215/2358/3684/4688/6403	7
hsa05020	Human Diseases	Neurodegenerative disease	hsa05020	Prion disease	1978-07-01	278/8536	0.0132662	0.203076	0.185835	3309/7280/6352/3303/3304/4688/81027	7
hsa04380	Organismal Systems	Development and regeneration	hsa04380	Osteoclast differentiation	1978-06-01	143/8536	0.00189926	0.0419947	0.0384294	2274/2212/2215/3726/4688/7305	6
hsa05152	Human Diseases	Infectious disease: bacterial	hsa05152	Tuberculosis	1978-06-01	182/8536	0.00624297	0.104595	0.0957154	820/929/26253/2212/2215/3684	6
hsa04010	Environmental Information Processing	Signal transduction	hsa04010	MAPK signaling pathway	1978-06-01	300/8536	0.0559045	0.383621	0.351052	374/929/3303/3304/4609/6654	6
hsa05221	Human Diseases	Cancer: specific types	hsa05221	Acute myeloid leukemia	1978-05-01	68/8536	0.000372265	0.0211295	0.0193356	597/929/3684/4609/6654	5
hsa04657	Organismal Systems	Immune system	hsa04657	IL-17 signaling pathway	1978-05-01	95/8536	0.00170863	0.0419947	0.0384294	7128/3934/4318/6279/6280	5
hsa04141	Genetic Information Processing	Folding, sorting and degradation	hsa04141	Protein processing in endoplasmic reticulum	1978-05-01	170/8536	0.0193983	0.257351	0.235503	3309/10808/10970/3303/3304	5
hsa04621	Organismal Systems	Immune system	hsa04621	NOD-like receptor signaling pathway	1978-05-01	189/8536	0.02903	0.320943	0.293695	7128/820/6352/1669/10628	5
hsa05205	Human Diseases	Cancer: overview	hsa05205	Proteoglycans in cancer	1978-05-01	204/8536	0.0384666	0.332819	0.304564	5500/7078/4318/4609/6654	5
hsa05134	Human Diseases	Infectious disease: bacterial	hsa05134	Legionellosis	1978-04-01	56/8536	0.00165323	0.0419947	0.0384294	929/3303/3304/3684	4
hsa05140	Human Diseases	Infectious disease: parasitic	hsa05140	Leishmaniasis	1978-04-01	79/8536	0.00577456	0.104595	0.0957154	2212/2215/3684/4688	4
hsa04612	Organismal Systems	Immune system	hsa04612	Antigen processing and presentation	1978-04-01	81/8536	0.00630726	0.104595	0.0957154	3309/3303/3304/10437	4
hsa04668	Environmental Information Processing	Signal transduction	hsa04668	TNF signaling pathway	1978-04-01	119/8536	0.0232354	0.288991	0.264456	7128/6352/3726/4318	4
hsa04650	Organismal Systems	Immune system	hsa04650	Natural killer cell mediated cytotoxicity	1978-04-01	134/8536	0.0339466	0.32465	0.297088	2215/3002/7305/6654	4
hsa04915	Organismal Systems	Endocrine system	hsa04915	Estrogen signaling pathway	1978-04-01	139/8536	0.0380622	0.332819	0.304564	3303/3304/4318/6654	4
hsa05161	Human Diseases	Infectious disease: viral	hsa05161	Hepatitis B	1978-04-01	163/8536	0.0616521	0.405894	0.371434	1654/4318/4609/6654	4
hsa05131	Human Diseases	Infectious disease: bacterial	hsa05131	Shigellosis	1978-04-01	250/8536	0.194612	0.730698	0.668663	831/6352/929/55062	4
hsa05132	Human Diseases	Infectious disease: bacterial	hsa05132	Salmonella infection	1978-04-01	251/8536	0.196483	0.730698	0.668663	7280/929/81027/4609	4
hsa04144	Cellular Processes	Transport and catabolism	hsa04144	Endocytosis	1978-04-01	252/8536	0.198359	0.730698	0.668663	7037/3303/3304/11031	4
hsa05206	Human Diseases	Cancer: overview	hsa05206	MicroRNAs in cancer	1978-04-01	312/8536	0.318577	0.746886	0.683477	7078/4318/4609/6654	4
hsa04080	Environmental Information Processing	Signaling molecules and interaction	hsa04080	Neuroactive ligand-receptor interaction	1978-04-01	370/8536	0.439663	0.746886	0.683477	3953/10874/719/2358	4
hsa05014	Human Diseases	Neurodegenerative disease	hsa05014	Amyotrophic lateral sclerosis	1978-04-01	371/8536	0.441721	0.746886	0.683477	3309/7280/81027/55062	4
hsa05022	Human Diseases	Neurodegenerative disease	hsa05022	Pathways of neurodegeneration - multiple diseases	1978-04-01	483/8536	0.651174	0.779937	0.713722	3309/7280/81027/55062	4
hsa04664	Organismal Systems	Immune system	hsa04664	Fc epsilon RI signaling pathway	1978-03-01	69/8536	0.0249897	0.292527	0.267692	2205/240/6654	3
hsa01230	Metabolism	Global and overview maps	hsa01230	Biosynthesis of amino acids	1978-03-01	75/8536	0.0309854	0.324532	0.29698	3417/26227/383	3
hsa04012	Environmental Information Processing	Signal transduction	hsa04012	ErbB signaling pathway	1978-03-01	86/8536	0.0437596	0.354566	0.324464	374/4609/6654	3
hsa05210	Human Diseases	Cancer: specific types	hsa05210	Colorectal cancer	1978-03-01	87/8536	0.0450332	0.354566	0.324464	374/4609/6654	3
hsa04610	Organismal Systems	Immune system	hsa04610	Complement and coagulation cascades	1978-03-01	88/8536	0.0463252	0.354566	0.324464	719/3684/5265	3
hsa04540	Cellular Processes	Cellular community - eukaryotes	hsa04540	Gap junction	1978-03-01	92/8536	0.0516753	0.380866	0.348531	7280/81027/6654	3
hsa04640	Organismal Systems	Immune system	hsa04640	Hematopoietic cell lineage	1978-03-01	100/8536	0.0632297	0.405894	0.371434	7037/929/3684	3
hsa05146	Human Diseases	Infectious disease: parasitic	hsa05146	Amoebiasis	1978-03-01	103/8536	0.0678472	0.421925	0.386104	383/929/3684	3
hsa04064	Environmental Information Processing	Signal transduction	hsa04064	NF-kappa B signaling pathway	1978-03-01	105/8536	0.0710093	0.428207	0.391853	7128/597/929	3
hsa04350	Environmental Information Processing	Signal transduction	hsa04350	TGF-beta signaling pathway	1978-03-01	108/8536	0.0758754	0.433407	0.396611	4052/7037/4609	3
hsa05145	Human Diseases	Infectious disease: parasitic	hsa05145	Toxoplasmosis	1978-03-01	112/8536	0.0825877	0.456527	0.417768	240/3303/3304	3
hsa04670	Organismal Systems	Immune system	hsa04670	Leukocyte transendothelial migration	1978-03-01	116/8536	0.0895482	0.481624	0.440735	3684/4318/4688	3
hsa04611	Organismal Systems	Immune system	hsa04611	Platelet activation	1978-03-01	126/8536	0.107976	0.546479	0.500084	5500/8773/2212	3
hsa05162	Human Diseases	Infectious disease: viral	hsa05162	Measles	1978-03-01	139/8536	0.133921	0.649804	0.594637	7128/3303/3304	3
hsa04390	Environmental Information Processing	Signal transduction	hsa04390	Hippo signaling pathway	1978-03-01	157/8536	0.172967	0.730698	0.668663	374/5500/4609	3
hsa04630	Environmental Information Processing	Signal transduction	hsa04630	JAK-STAT signaling pathway	1978-03-01	168/8536	0.198265	0.730698	0.668663	3953/4609/6654	3
hsa04062	Organismal Systems	Immune system	hsa04062	Chemokine signaling pathway	1978-03-01	193/8536	0.258589	0.746886	0.683477	6352/2268/6654	3
hsa04814	Cellular Processes	Cell motility	hsa04814	Motor proteins	1978-03-01	197/8536	0.268495	0.746886	0.683477	4635/7280/81027	3
hsa04510	Cellular Processes	Cellular community - eukaryotes	hsa04510	Focal adhesion	1978-03-01	203/8536	0.283439	0.746886	0.683477	2317/5500/6654	3
hsa05130	Human Diseases	Infectious disease: bacterial	hsa05130	Pathogenic Escherichia coli infection	1978-03-01	203/8536	0.283439	0.746886	0.683477	7280/2212/81027	3
hsa05415	Human Diseases	Cardiovascular disease	hsa05415	Diabetic cardiomyopathy	1978-03-01	205/8536	0.288438	0.746886	0.683477	5500/4318/4688	3
hsa05163	Human Diseases	Infectious disease: viral	hsa05163	Human cytomegalovirus infection	1978-03-01	226/8536	0.341217	0.746886	0.683477	6352/4609/6654	3
hsa04810	Cellular Processes	Cell motility	hsa04810	Regulation of actin cytoskeleton	1978-03-01	232/8536	0.356304	0.746886	0.683477	5500/3684/6654	3
hsa05171	Human Diseases	Infectious disease: viral	hsa05171	Coronavirus disease - COVID-19	1978-03-01	238/8536	0.371354	0.746886	0.683477	719/2212/6403	3
hsa05012	Human Diseases	Neurodegenerative disease	hsa05012	Parkinson disease	1978-03-01	271/8536	0.452613	0.746886	0.683477	3309/7280/81027	3
hsa05016	Human Diseases	Neurodegenerative disease	hsa05016	Huntington disease	1978-03-01	311/8536	0.545031	0.777039	0.71107	7280/81027/55062	3
hsa04151	Environmental Information Processing	Signal transduction	hsa04151	PI3K-Akt signaling pathway	1978-03-01	362/8536	0.649013	0.779937	0.713722	374/4609/6654	3
hsa05010	Human Diseases	Neurodegenerative disease	hsa05010	Alzheimer disease	1978-03-01	391/8536	0.7003	0.798882	0.731058	7280/81027/55062	3
hsa00770	Metabolism	Metabolism of cofactors and vitamins	hsa00770	Pantothenate and CoA biosynthesis	1978-02-01	21/8536	0.0154706	0.219903	0.201234	60496/8875	2
hsa05310	Human Diseases	Immune disease	hsa05310	Asthma	1978-02-01	32/8536	0.0342596	0.32465	0.297088	2205/5553	2
hsa05219	Human Diseases	Cancer: specific types	hsa05219	Bladder cancer	1978-02-01	41/8536	0.0537498	0.382008	0.349576	4318/4609	2
hsa05144	Human Diseases	Infectious disease: parasitic	hsa05144	Malaria	1978-02-01	50/8536	0.0762273	0.433407	0.396611	3043/6403	2
hsa05213	Human Diseases	Cancer: specific types	hsa05213	Endometrial cancer	1978-02-01	59/8536	0.101108	0.529486	0.484534	4609/6654	2
hsa04213	Organismal Systems	Aging	hsa04213	Longevity regulating pathway - multiple species	1978-02-01	62/8536	0.109845	0.546479	0.500084	3303/3304	2
hsa05230	Human Diseases	Cancer: overview	hsa05230	Central carbon metabolism in cancer	1978-02-01	71/8536	0.137145	0.649804	0.594637	3417/4609	2
hsa05220	Human Diseases	Cancer: specific types	hsa05220	Chronic myeloid leukemia	1978-02-01	77/8536	0.156095	0.689151	0.630644	4609/6654	2
hsa05133	Human Diseases	Infectious disease: bacterial	hsa05133	Pertussis	1978-02-01	78/8536	0.159301	0.689151	0.630644	929/3684	2
hsa01232	Metabolism	Global and overview maps	hsa01232	Nucleotide metabolism	1978-02-01	85/8536	0.18207	0.730698	0.668663	1633/4860	2
hsa04662	Organismal Systems	Immune system	hsa04662	B cell receptor signaling pathway	1978-02-01	91/8536	0.201952	0.730698	0.668663	8519/6654	2
hsa05215	Human Diseases	Cancer: specific types	hsa05215	Prostate cancer	1978-02-01	98/8536	0.225447	0.746886	0.683477	4318/6654	2
hsa01522	Human Diseases	Drug resistance: antineoplastic	hsa01522	Endocrine resistance	1978-02-01	99/8536	0.228823	0.746886	0.683477	4318/6654	2
hsa04666	Organismal Systems	Immune system	hsa04666	Fc gamma R-mediated phagocytosis	1978-02-01	99/8536	0.228823	0.746886	0.683477	2212/2215	2
hsa04620	Organismal Systems	Immune system	hsa04620	Toll-like receptor signaling pathway	1978-02-01	109/8536	0.26273	0.746886	0.683477	6352/929	2
hsa01200	Metabolism	Global and overview maps	hsa01200	Carbon metabolism	1978-02-01	116/8536	0.286517	0.746886	0.683477	3417/26227	2
hsa04935	Organismal Systems	Endocrine system	hsa04935	Growth hormone synthesis, secretion and action	1978-02-01	122/8536	0.306855	0.746886	0.683477	3726/6654	2
hsa00230	Metabolism	Nucleotide metabolism	hsa00230	Purine metabolism	1978-02-01	128/8536	0.32709	0.746886	0.683477	1633/4860	2
hsa04926	Organismal Systems	Endocrine system	hsa04926	Relaxin signaling pathway	1978-02-01	130/8536	0.333805	0.746886	0.683477	4318/6654	2
hsa04210	Cellular Processes	Cell growth and death	hsa04210	Apoptosis	1978-02-01	135/8536	0.350507	0.746886	0.683477	597/3002	2
hsa04910	Organismal Systems	Endocrine system	hsa04910	Insulin signaling pathway	1978-02-01	138/8536	0.360464	0.746886	0.683477	5500/6654	2
hsa04114	Cellular Processes	Cell growth and death	hsa04114	Oocyte meiosis	1978-02-01	139/8536	0.363772	0.746886	0.683477	8379/5500	2
hsa05322	Human Diseases	Immune disease	hsa05322	Systemic lupus erythematosus	1978-02-01	141/8536	0.370367	0.746886	0.683477	2212/2215	2
hsa05418	Human Diseases	Cardiovascular disease	hsa05418	Fluid shear stress and atherosclerosis	1978-02-01	141/8536	0.370367	0.746886	0.683477	4318/4688	2
hsa04936	Human Diseases	Endocrine and metabolic disease	hsa04936	Alcoholic liver disease	1978-02-01	144/8536	0.380212	0.746886	0.683477	719/929	2
hsa05224	Human Diseases	Cancer: specific types	hsa05224	Breast cancer	1978-02-01	148/8536	0.393239	0.746886	0.683477	4609/6654	2
hsa04072	Environmental Information Processing	Signal transduction	hsa04072	Phospholipase D signaling pathway	1978-02-01	149/8536	0.396478	0.746886	0.683477	2205/6654	2
hsa05226	Human Diseases	Cancer: specific types	hsa05226	Gastric cancer	1978-02-01	150/8536	0.399709	0.746886	0.683477	4609/6654	2
hsa04261	Organismal Systems	Circulatory system	hsa04261	Adrenergic signaling in cardiomyocytes	1978-02-01	154/8536	0.412552	0.746886	0.683477	4635/5500	2
hsa04148	Cellular Processes	Transport and catabolism	hsa04148	Efferocytosis	1978-02-01	157/8536	0.422099	0.746886	0.683477	240/383	2
hsa04218	Cellular Processes	Cell growth and death	hsa04218	Cellular senescence	1978-02-01	157/8536	0.422099	0.746886	0.683477	5500/4609	2
hsa04110	Cellular Processes	Cell growth and death	hsa04110	Cell cycle	1978-02-01	158/8536	0.425264	0.746886	0.683477	8379/4609	2
hsa04514	Environmental Information Processing	Signaling molecules and interaction	hsa04514	Cell adhesion molecules	1978-02-01	158/8536	0.425264	0.746886	0.683477	3684/6403	2
hsa05160	Human Diseases	Infectious disease: viral	hsa05160	Hepatitis C	1978-02-01	159/8536	0.42842	0.746886	0.683477	4609/6654	2
hsa05225	Human Diseases	Cancer: specific types	hsa05225	Hepatocellular carcinoma	1978-02-01	170/8536	0.462535	0.746886	0.683477	4609/6654	2
hsa05168	Human Diseases	Infectious disease: viral	hsa05168	Herpes simplex virus 1 infection	1978-02-01	182/8536	0.498393	0.746886	0.683477	5500/6352	2
hsa05034	Human Diseases	Substance dependence	hsa05034	Alcoholism	1978-02-01	188/8536	0.515755	0.760261	0.695716	5500/6654	2
hsa05169	Human Diseases	Infectious disease: viral	hsa05169	Epstein-Barr virus infection	1978-02-01	204/8536	0.560114	0.777039	0.71107	7128/4609	2
hsa05203	Human Diseases	Cancer: overview	hsa05203	Viral carcinogenesis	1978-02-01	205/8536	0.56279	0.777039	0.71107	1654/8379	2
hsa05207	Human Diseases	Cancer: overview	hsa05207	Chemical carcinogenesis - receptor activation	1978-02-01	215/8536	0.588926	0.777039	0.71107	4609/6654	2
hsa03040	Genetic Information Processing	Transcription	hsa03040	Spliceosome	1978-02-01	217/8536	0.594015	0.777039	0.71107	3303/3304	2
hsa05166	Human Diseases	Infectious disease: viral	hsa05166	Human T-cell leukemia virus 1 infection	1978-02-01	224/8536	0.611463	0.777039	0.71107	8379/4609	2
hsa05208	Human Diseases	Cancer: overview	hsa05208	Chemical carcinogenesis - reactive oxygen species	1978-02-01	227/8536	0.618767	0.777039	0.71107	4688/6654	2
hsa04820	NA	NA	hsa04820	Cytoskeleton in muscle cells	1978-02-01	232/8536	0.63071	0.779937	0.713722	2274/4635	2
hsa04060	Environmental Information Processing	Signaling molecules and interaction	hsa04060	Cytokine-cytokine receptor interaction	1978-02-01	298/8536	0.762343	0.824714	0.754697	3953/6352	2
hsa03273	NA	NA	hsa03273	Virion - Lassa virus and SFTS virus	1978-01-01	17/8536	0.144615	0.669263	0.612444	7037	1
hsa04980	NA	NA	hsa04980	Cobalamin transport and metabolism	1978-01-01	18/8536	0.152447	0.689151	0.630644	6947	1
hsa00220	Metabolism	Amino acid metabolism	hsa00220	Arginine biosynthesis	1978-01-01	23/8536	0.190557	0.730698	0.668663	383	1
hsa00534	Metabolism	Glycan biosynthesis and metabolism	hsa00534	Glycosaminoglycan biosynthesis - heparan sulfate / heparin	1978-01-01	24/8536	0.197973	0.730698	0.668663	2135	1
hsa00062	Metabolism	Lipid metabolism	hsa00062	Fatty acid elongation	1978-01-01	27/8536	0.219823	0.746886	0.683477	79071	1
hsa01040	Metabolism	Lipid metabolism	hsa01040	Biosynthesis of unsaturated fatty acids	1978-01-01	27/8536	0.219823	0.746886	0.683477	79071	1
hsa00020	Metabolism	Carbohydrate metabolism	hsa00020	Citrate cycle (TCA cycle)	1978-01-01	30/8536	0.241084	0.746886	0.683477	3417	1
hsa03060	Genetic Information Processing	Folding, sorting and degradation	hsa03060	Protein export	1978-01-01	31/8536	0.248043	0.746886	0.683477	3309	1
hsa04136	Cellular Processes	Transport and catabolism	hsa04136	Autophagy - other	1978-01-01	32/8536	0.25494	0.746886	0.683477	55062	1
hsa01210	Metabolism	Global and overview maps	hsa01210	2-Oxocarboxylic acid metabolism	1978-01-01	33/8536	0.261773	0.746886	0.683477	3417	1
hsa04130	Genetic Information Processing	Folding, sorting and degradation	hsa04130	SNARE interactions in vesicular transport	1978-01-01	33/8536	0.261773	0.746886	0.683477	8773	1
hsa05143	Human Diseases	Infectious disease: parasitic	hsa05143	African trypanosomiasis	1978-01-01	37/8536	0.288495	0.746886	0.683477	3043	1
hsa05216	Human Diseases	Cancer: specific types	hsa05216	Thyroid cancer	1978-01-01	37/8536	0.288495	0.746886	0.683477	4609	1
hsa00760	Metabolism	Metabolism of cofactors and vitamins	hsa00760	Nicotinate and nicotinamide metabolism	1978-01-01	38/8536	0.295025	0.746886	0.683477	4860	1
hsa05330	Human Diseases	Immune disease	hsa05330	Allograft rejection	1978-01-01	39/8536	0.301496	0.746886	0.683477	3002	1
hsa00260	Metabolism	Amino acid metabolism	hsa00260	Glycine, serine and threonine metabolism	1978-01-01	41/8536	0.314262	0.746886	0.683477	26227	1
hsa04216	Cellular Processes	Cell growth and death	hsa04216	Ferroptosis	1978-01-01	42/8536	0.320558	0.746886	0.683477	7037	1
hsa04940	Human Diseases	Endocrine and metabolic disease	hsa04940	Type I diabetes mellitus	1978-01-01	44/8536	0.33298	0.746886	0.683477	3002	1
hsa05332	Human Diseases	Immune disease	hsa05332	Graft-versus-host disease	1978-01-01	45/8536	0.339107	0.746886	0.683477	3002	1
hsa00860	Metabolism	Metabolism of cofactors and vitamins	hsa00860	Porphyrin metabolism	1978-01-01	46/8536	0.345178	0.746886	0.683477	645	1
hsa00330	Metabolism	Amino acid metabolism	hsa00330	Arginine and proline metabolism	1978-01-01	50/8536	0.368917	0.746886	0.683477	383	1
hsa00520	Metabolism	Carbohydrate metabolism	hsa00520	Amino sugar and nucleotide sugar metabolism	1978-01-01	50/8536	0.368917	0.746886	0.683477	1118	1
hsa00270	Metabolism	Amino acid metabolism	hsa00270	Cysteine and methionine metabolism	1978-01-01	52/8536	0.380465	0.746886	0.683477	26227	1
hsa04913	Organismal Systems	Endocrine system	hsa04913	Ovarian steroidogenesis	1978-01-01	52/8536	0.380465	0.746886	0.683477	240	1
hsa00600	Metabolism	Lipid metabolism	hsa00600	Sphingolipid metabolism	1978-01-01	54/8536	0.391805	0.746886	0.683477	7357	1
hsa05320	Human Diseases	Immune disease	hsa05320	Autoimmune thyroid disease	1978-01-01	54/8536	0.391805	0.746886	0.683477	3002	1
hsa03460	Genetic Information Processing	Replication and repair	hsa03460	Fanconi anemia pathway	1978-01-01	55/8536	0.397398	0.746886	0.683477	2067	1
hsa01212	Metabolism	Global and overview maps	hsa01212	Fatty acid metabolism	1978-01-01	57/8536	0.408432	0.746886	0.683477	79071	1
hsa00240	Metabolism	Nucleotide metabolism	hsa00240	Pyrimidine metabolism	1978-01-01	58/8536	0.413874	0.746886	0.683477	1633	1
hsa00480	Metabolism	Metabolism of other amino acids	hsa00480	Glutathione metabolism	1978-01-01	59/8536	0.419267	0.746886	0.683477	3417	1
hsa00590	Metabolism	Lipid metabolism	hsa00590	Arachidonic acid metabolism	1978-01-01	63/8536	0.440351	0.746886	0.683477	240	1
hsa03420	Genetic Information Processing	Replication and repair	hsa03420	Nucleotide excision repair	1978-01-01	63/8536	0.440351	0.746886	0.683477	2067	1
hsa03250	Genetic Information Processing	Information processing in viruses	hsa03250	Viral life cycle - HIV-1	1978-01-01	64/8536	0.445503	0.746886	0.683477	9582	1
hsa00010	Metabolism	Carbohydrate metabolism	hsa00010	Glycolysis / Gluconeogenesis	1978-01-01	67/8536	0.46068	0.746886	0.683477	9562	1
hsa04720	Organismal Systems	Nervous system	hsa04720	Long-term potentiation	1978-01-01	67/8536	0.46068	0.746886	0.683477	5500	1
hsa05031	Human Diseases	Substance dependence	hsa05031	Amphetamine addiction	1978-01-01	69/8536	0.470569	0.746886	0.683477	5500	1
hsa04920	Organismal Systems	Endocrine system	hsa04920	Adipocytokine signaling pathway	1978-01-01	70/8536	0.475446	0.746886	0.683477	3953	1
hsa05211	Human Diseases	Cancer: specific types	hsa05211	Renal cell carcinoma	1978-01-01	70/8536	0.475446	0.746886	0.683477	6654	1
hsa04917	Organismal Systems	Endocrine system	hsa04917	Prolactin signaling pathway	1978-01-01	71/8536	0.480279	0.746886	0.683477	6654	1
hsa05120	Human Diseases	Infectious disease: bacterial	hsa05120	Epithelial cell signaling in Helicobacter pylori infection	1978-01-01	71/8536	0.480279	0.746886	0.683477	6352	1
hsa04622	Organismal Systems	Immune system	hsa04622	RIG-I-like receptor signaling pathway	1978-01-01	72/8536	0.485068	0.746886	0.683477	1654	1
hsa00562	Metabolism	Carbohydrate metabolism	hsa00562	Inositol phosphate metabolism	1978-01-01	73/8536	0.489814	0.746886	0.683477	9562	1
hsa05223	Human Diseases	Cancer: specific types	hsa05223	Non-small cell lung cancer	1978-01-01	73/8536	0.489814	0.746886	0.683477	6654	1
hsa01524	Human Diseases	Drug resistance: antineoplastic	hsa01524	Platinum drug resistance	1978-01-01	75/8536	0.499175	0.746886	0.683477	2067	1
hsa04918	Organismal Systems	Endocrine system	hsa04918	Thyroid hormone synthesis	1978-01-01	75/8536	0.499175	0.746886	0.683477	3309	1
hsa05214	Human Diseases	Cancer: specific types	hsa05214	Glioma	1978-01-01	76/8536	0.503792	0.748169	0.684651	6654	1
hsa01521	Human Diseases	Drug resistance: antineoplastic	hsa01521	EGFR tyrosine kinase inhibitor resistance	1978-01-01	80/8536	0.521844	0.76358	0.698753	6654	1
hsa04146	Cellular Processes	Transport and catabolism	hsa04146	Peroxisome	1978-01-01	83/8536	0.534955	0.771421	0.705929	3417	1
hsa04623	Organismal Systems	Immune system	hsa04623	Cytosolic DNA-sensing pathway	1978-01-01	83/8536	0.534955	0.771421	0.705929	6352	1
hsa04260	Organismal Systems	Circulatory system	hsa04260	Cardiac muscle contraction	1978-01-01	87/8536	0.551887	0.777039	0.71107	4635	1
hsa04520	Cellular Processes	Cellular community - eukaryotes	hsa04520	Adherens junction	1978-01-01	93/8536	0.57615	0.777039	0.71107	7525	1
hsa04912	Organismal Systems	Endocrine system	hsa04912	GnRH signaling pathway	1978-01-01	93/8536	0.57615	0.777039	0.71107	6654	1
hsa05222	Human Diseases	Cancer: specific types	hsa05222	Small cell lung cancer	1978-01-01	93/8536	0.57615	0.777039	0.71107	4609	1
hsa05323	Human Diseases	Immune disease	hsa05323	Rheumatoid arthritis	1978-01-01	95/8536	0.583945	0.777039	0.71107	6352	1
hsa04970	Organismal Systems	Digestive system	hsa04970	Salivary secretion	1978-01-01	97/8536	0.591599	0.777039	0.71107	820	1
hsa04070	Environmental Information Processing	Signal transduction	hsa04070	Phosphatidylinositol signaling system	1978-01-01	98/8536	0.595374	0.777039	0.71107	23262	1
hsa04925	Organismal Systems	Endocrine system	hsa04925	Aldosterone synthesis and secretion	1978-01-01	98/8536	0.595374	0.777039	0.71107	466	1
hsa04750	Organismal Systems	Sensory system	hsa04750	Inflammatory mediator regulation of TRP channels	1978-01-01	99/8536	0.599115	0.777039	0.71107	5500	1
hsa05231	Human Diseases	Cancer: overview	hsa05231	Choline metabolism in cancer	1978-01-01	99/8536	0.599115	0.777039	0.71107	6654	1
hsa04061	Environmental Information Processing	Signaling molecules and interaction	hsa04061	Viral protein interaction with cytokine and cytokine receptor	1978-01-01	100/8536	0.602821	0.777039	0.71107	6352	1
hsa03015	Genetic Information Processing	Translation	hsa03015	mRNA surveillance pathway	1978-01-01	103/8536	0.613737	0.777039	0.71107	5500	1
hsa05142	Human Diseases	Infectious disease: parasitic	hsa05142	Chagas disease	1978-01-01	103/8536	0.613737	0.777039	0.71107	6352	1
hsa04625	Organismal Systems	Immune system	hsa04625	C-type lectin receptor signaling pathway	1978-01-01	105/8536	0.62085	0.777039	0.71107	26253	1
hsa04931	Human Diseases	Endocrine and metabolic disease	hsa04931	Insulin resistance	1978-01-01	109/8536	0.63469	0.779937	0.713722	5500	1
hsa04066	Environmental Information Processing	Signal transduction	hsa04066	HIF-1 signaling pathway	1978-01-01	110/8536	0.638071	0.779937	0.713722	7037	1
hsa04914	Organismal Systems	Endocrine system	hsa04914	Progesterone-mediated oocyte maturation	1978-01-01	111/8536	0.641422	0.779937	0.713722	8379	1
hsa04726	Organismal Systems	Nervous system	hsa04726	Serotonergic synapse	1978-01-01	115/8536	0.65452	0.779937	0.713722	240	1
hsa04928	Organismal Systems	Endocrine system	hsa04928	Parathyroid hormone synthesis, secretion and action	1978-01-01	115/8536	0.65452	0.779937	0.713722	9935	1
hsa04722	Organismal Systems	Nervous system	hsa04722	Neurotrophin signaling pathway	1978-01-01	120/8536	0.67023	0.78248	0.716049	6654	1
hsa04071	Environmental Information Processing	Signal transduction	hsa04071	Sphingolipid signaling pathway	1978-01-01	122/8536	0.676315	0.78248	0.716049	2205	1
hsa04152	Environmental Information Processing	Signal transduction	hsa04152	AMPK signaling pathway	1978-01-01	122/8536	0.676315	0.78248	0.716049	3953	1
hsa04660	Organismal Systems	Immune system	hsa04660	T cell receptor signaling pathway	1978-01-01	122/8536	0.676315	0.78248	0.716049	6654	1
hsa04919	Organismal Systems	Endocrine system	hsa04919	Thyroid hormone signaling pathway	1978-01-01	122/8536	0.676315	0.78248	0.716049	4609	1
hsa04728	Organismal Systems	Nervous system	hsa04728	Dopaminergic synapse	1978-01-01	132/8536	0.705115	0.798882	0.731058	5500	1
hsa04068	Environmental Information Processing	Signal transduction	hsa04068	FoxO signaling pathway	1978-01-01	133/8536	0.707852	0.798882	0.731058	6654	1
hsa04142	Cellular Processes	Transport and catabolism	hsa04142	Lysosome	1978-01-01	133/8536	0.707852	0.798882	0.731058	8763	1
hsa04270	Organismal Systems	Circulatory system	hsa04270	Vascular smooth muscle contraction	1978-01-01	134/8536	0.710563	0.798882	0.731058	5500	1
hsa05135	Human Diseases	Infectious disease: bacterial	hsa05135	Yersinia infection	1978-01-01	138/8536	0.721164	0.806246	0.737797	2212	1
hsa04371	Environmental Information Processing	Signal transduction	hsa04371	Apelin signaling pathway	1978-01-01	140/8536	0.72632	0.807473	0.73892	4635	1
hsa04550	Cellular Processes	Cellular community - eukaryotes	hsa04550	Signaling pathways regulating pluripotency of stem cells	1978-01-01	144/8536	0.736351	0.80958	0.740848	4609	1
hsa05017	Human Diseases	Neurodegenerative disease	hsa05017	Spinocerebellar ataxia	1978-01-01	144/8536	0.736351	0.80958	0.740848	55062	1
hsa04921	Organismal Systems	Endocrine system	hsa04921	Oxytocin signaling pathway	1978-01-01	155/8536	0.762103	0.824714	0.754697	5500	1
hsa04932	Human Diseases	Endocrine and metabolic disease	hsa04932	Non-alcoholic fatty liver disease	1978-01-01	157/8536	0.766511	0.824714	0.754697	3953	1
hsa04150	Environmental Information Processing	Signal transduction	hsa04150	mTOR signaling pathway	1978-01-01	158/8536	0.768684	0.824714	0.754697	6654	1
hsa04217	Cellular Processes	Cell growth and death	hsa04217	Necroptosis	1978-01-01	159/8536	0.770838	0.824714	0.754697	7128	1
hsa04022	Environmental Information Processing	Signal transduction	hsa04022	cGMP-PKG signaling pathway	1978-01-01	166/8536	0.785369	0.834408	0.763568	5500	1
hsa04140	Cellular Processes	Transport and catabolism	hsa04140	Autophagy - animal	1978-01-01	169/8536	0.791314	0.834408	0.763568	55062	1
hsa04530	Cellular Processes	Cellular community - eukaryotes	hsa04530	Tight junction	1978-01-01	170/8536	0.793259	0.834408	0.763568	23370	1
hsa05164	Human Diseases	Infectious disease: viral	hsa05164	Influenza A	1978-01-01	173/8536	0.798989	0.834408	0.763568	6352	1
hsa04310	Environmental Information Processing	Signal transduction	hsa04310	Wnt signaling pathway	1978-01-01	174/8536	0.800864	0.834408	0.763568	4609	1
hsa04360	Organismal Systems	Development and regeneration	hsa04360	Axon guidance	1978-01-01	184/8536	0.818688	0.848536	0.776496	10154	1
hsa05167	Human Diseases	Infectious disease: viral	hsa05167	Kaposi sarcoma-associated herpesvirus infection	1978-01-01	196/8536	0.838007	0.864059	0.790702	4609	1
hsa04015	Environmental Information Processing	Signal transduction	hsa04015	Rap1 signaling pathway	1978-01-01	212/8536	0.860639	0.879625	0.804947	3684	1
hsa05170	Human Diseases	Infectious disease: viral	hsa05170	Human immunodeficiency virus 1 infection	1978-01-01	213/8536	0.861944	0.879625	0.804947	9582	1
hsa04024	Environmental Information Processing	Signal transduction	hsa04024	cAMP signaling pathway	1978-01-01	226/8536	0.877861	0.891297	0.815628	5500	1
hsa04714	Organismal Systems	Environmental adaptation	hsa04714	Thermogenesis	1978-01-01	235/8536	0.887804	0.895437	0.819416	6654	1
hsa04014	Environmental Information Processing	Signal transduction	hsa04014	Ras signaling pathway	1978-01-01	238/8536	0.890938	0.895437	0.819416	6654	1
hsa05165	Human Diseases	Infectious disease: viral	hsa05165	Human papillomavirus infection	1978-01-01	333/8536	0.955763	0.955763	0.87462	6654	1
