# Supplementary material for: Integrated bioinformatics analysis to develop diagnostic models for malignant transformation of chronic proliferative diseases
Source: Blood Sci. 2025 Apr 7;7(2):e00226. doi: 10.1097/BS9.0000000000000226 (PMC11977743; doi:10.1097/BS9.0000000000000226)
Supplement: Supplementary file 4 [file bs9-7-e00226-s004.xlsx]

## Sheet: Table S2. AML_key_genes_list
gene
TMEM158
GPX1
NMU
SLC25A4
CSF3R
CXCR4
CMAHP
GNA15
FLT3
SLC17A9
SLC15A2
CELF2
TSC22D3
SELL
GCA
EEF1A2
CD44
IL3RA
ARSD
EPHX2
SIRPA
PIK3R1
REC8
PLCL2
CYTIP
GLRX
PLXNA1
SLC16A7
ZHX2
CSF2RB
BAG3
SMYD3
CST7
AHR
DEPTOR
BST1
DDIT3
TEP1
FCMR
CD79A
CRIP1
MNDA
SFXN3
PIR
MME
NFKBIA
ANKRD36B
PILRA
PIK3CD
CD48
SPIN1
GATA1
IGSF6
IL7R
CD24
CD2
PVRIG
HAL
MYH10
KCNH2
TGFBR3
G0S2
BLVRB
REPS1
HBG2
FHL2
MAPKBP1
METTL2A
SPOCK2
IRF8
TLR4
XKR8
GMPR
CD99
SPATA20
RASGRP3
TGFBRAP1
FCGRT
CTSG
CD180
TNFSF10
TM7SF3
SPN
KLRB1
TOX
STK38
NRXN2
IRS2
AZU1
APOBEC3B
FGL2
LAMA5
TRIB2
CBX1
GIMAP4
DUSP3
CPVL
GZMK
TAS2R10
PHKA1
FCER1A
CLEC2B
PTAFR
TARBP1
KLRD1
KAT2B
MMP25
KLF1
EMP1
CKAP4
GRAP2
BEST1
P2RY13
MS4A6A
GPR65
CCR7
CXCR2
BASP1
BLNK
CRHBP
ISG20
FOXO1
KIF23
CCNA1
SERPINI2
ARG1
ALDH1A1
ADGRG3
ABHD5
LRIG1
GZMB
ANKRD28
SMCHD1
HEG1
CSGALNACT1
ASF1B
RASGRP1
CLEC7A
CDA
IGFBP2
ADGRA2
RNF19A
TMSB15B
TIMP1
GBP1
HBB
MCUB
GADD45B
TSGA10
NAB2
IL2RB
APP
OAT
TFPI
ATP1B1
DDO
FLOT1
TCL1A
BLVRA
NINJ2
VNN2
GRAMD1C
ASAP1
TMEM204
TYMS
TPM1
ARTN
CEBPD
CR1
MYLK
SLC25A37
DUSP10
TUBB6
HSPA6
MGAM
UBASH3A
QPCT
PPBP
WIPI1
XK
WT1
MN1
NUAK2
PHLDA1
SCRN1
CAPN11
NABP1
FCGR2A
TIAM1
ARAP3
IFIT1
FPR2
SLC7A5
MYO1B
F2RL1
TGFBI
CYP1B1
ADAM19
GGT5
NAMPT
TNF
OLFML2A
FFAR2
DPYSL3
AQP9
IGF2R
ITGA7
PGLYRP1
LIN7A
SPAG6
SERPINE2
TPPP3
CYP4F3
LEF1
CAMP
PXDN
NRGN
LTF
IL1R2
SLC18A2
S100P
PLBD1
