# Supplementary material for: Integrated bioinformatics analysis to develop diagnostic models for malignant transformation of chronic proliferative diseases
Source: Blood Sci. 2025 Apr 7;7(2):e00226. doi: 10.1097/BS9.0000000000000226 (PMC11977743; doi:10.1097/BS9.0000000000000226)
Supplement: Supplementary file 5 [file bs9-7-e00226-s005.xlsx]

## Sheet: Table S5. AML_key_genes_GO_resu
	ONTOLOGY	ID	Description	GeneRatio	BgRatio	pvalue	p.adjust	qvalue	geneID	Count
GO:0002768	BP	GO:0002768	immune response-regulating cell surface receptor signaling pathway	22/215	346/18870	7.76117e-11	2.63414e-07	2.04323e-07	5295/23228/973/4332/4792/5293/100133941/79037/7099/1845/2205/3824/1236/29760/64581/2633/1378/53347/2358/2150/2867/4057	22
GO:0002764	BP	GO:0002764	immune response-regulating signaling pathway	25/215	500/18870	6.10241e-10	5.79247e-07	4.49306e-07	6565/5295/23228/973/4332/4792/5293/100133941/79037/7099/1845/2205/3824/1236/29760/64581/2633/10211/1378/53347/2358/2150/7124/2867/4057	25
GO:0002429	BP	GO:0002429	immune response-activating cell surface receptor signaling pathway	20/215	318/18870	7.12674e-10	5.79247e-07	4.49306e-07	5295/23228/973/4332/4792/5293/79037/7099/1845/3824/1236/29760/64581/2633/1378/53347/2358/2150/2867/4057	20
GO:0050900	BP	GO:0050900	leukocyte migration	22/215	396/18870	1.004e-09	5.79247e-07	4.49306e-07	1441/7852/6402/140885/5295/683/5293/4267/1511/6693/566/5724/1236/3579/351/9048/5473/2358/2150/7124/2867/3679	22
GO:0032609	BP	GO:0032609	type II interferon production	13/215	119/18870	1.02401e-09	5.79247e-07	4.49306e-07	140885/1649/914/3394/7099/1236/10125/64581/1378/8140/2150/7124/8993	13
GO:0032649	BP	GO:0032649	regulation of type II interferon production	13/215	119/18870	1.02401e-09	5.79247e-07	4.49306e-07	140885/1649/914/3394/7099/1236/10125/64581/1378/8140/2150/7124/8993	13
GO:0042113	BP	GO:0042113	B cell activation	18/215	278/18870	3.32393e-09	1.61163e-06	1.2501e-06	2322/5295/23228/196/683/973/4332/5293/3575/3394/7099/4064/8660/29760/222487/10125/1378/51176	18
GO:0002443	BP	GO:0002443	leukocyte mediated immunity	23/215	466/18870	3.97393e-09	1.68594e-06	1.30774e-06	1439/196/5293/2623/3575/914/7099/1511/6693/3820/566/2205/5724/3824/383/3002/10125/64581/3560/1378/2150/7124/6571	23
GO:0002757	BP	GO:0002757	immune response-activating signaling pathway	23/215	473/18870	5.26655e-09	1.98607e-06	1.54054e-06	6565/5295/23228/973/4332/4792/5293/79037/7099/1845/3824/1236/29760/64581/2633/10211/1378/53347/2358/2150/7124/2867/4057	23
GO:0001906	BP	GO:0001906	cell killing	16/215	223/18870	5.96042e-09	2.02297e-06	1.56916e-06	3575/914/1511/3820/566/3824/383/3002/10125/64581/2633/1378/2150/8993/820/4057	16
GO:0071216	BP	GO:0071216	cellular response to biotic stimulus	17/215	265/18870	1.05947e-08	3.26894e-06	2.53562e-06	140885/196/1649/4792/2623/3394/7099/1511/4064/5724/64581/978/5473/8140/7124/820/4057	17
GO:0002263	BP	GO:0002263	cell activation involved in immune response	18/215	305/18870	1.41594e-08	3.90904e-06	3.03214e-06	23228/5293/2623/3394/7099/4064/6693/10875/2205/5724/10125/351/1378/2150/7124/8993/51176/6571	18
GO:0002696	BP	GO:0002696	positive regulation of leukocyte activation	20/215	380/18870	1.49728e-08	3.90904e-06	3.03214e-06	140885/683/2623/3575/100133941/914/7099/6693/9760/8660/5724/1236/10125/64581/3485/1378/11221/2150/7124/51176	20
GO:0002274	BP	GO:0002274	myeloid leukocyte activation	16/215	241/18870	1.79773e-08	4.35822e-06	3.38055e-06	8530/5293/2623/914/7099/1511/566/2205/5724/3579/10125/351/2150/7124/820/6571	16
GO:0070661	BP	GO:0070661	leukocyte proliferation	19/215	350/18870	2.13165e-08	4.82321e-06	3.74123e-06	2322/23228/1439/196/683/973/4332/3575/100133941/7099/4064/6693/8660/383/10125/3485/1378/2150/51176	19
GO:0042100	BP	GO:0042100	B cell proliferation	11/215	104/18870	2.87082e-08	5.9358e-06	4.60424e-06	23228/196/683/973/4332/3575/7099/4064/8660/10125/51176	11
GO:0050867	BP	GO:0050867	positive regulation of cell activation	20/215	396/18870	2.97315e-08	5.9358e-06	4.60424e-06	140885/683/2623/3575/100133941/914/7099/6693/9760/8660/5724/1236/10125/64581/3485/1378/11221/2150/7124/51176	20
GO:1903131	BP	GO:1903131	mononuclear cell differentiation	22/215	481/18870	3.45374e-08	6.51223e-06	5.05135e-06	2322/5295/23228/973/8544/5293/2623/3575/914/3394/6693/9760/10875/1236/29760/222487/10125/1378/11221/2150/8993/51176	22
GO:0002366	BP	GO:0002366	leukocyte activation involved in immune response	17/215	301/18870	6.86824e-08	1.22688e-05	9.5166e-06	23228/5293/2623/3394/7099/4064/6693/10875/2205/5724/10125/1378/2150/7124/8993/51176/6571	17
GO:0046651	BP	GO:0046651	lymphocyte proliferation	17/215	307/18870	9.12998e-08	1.47435e-05	1.14361e-05	2322/23228/196/683/973/4332/3575/100133941/7099/4064/6693/8660/383/10125/3485/1378/51176	17
GO:0031640	BP	GO:0031640	killing of cells of another organism	10/215	92/18870	9.55677e-08	1.47435e-05	1.14361e-05	1511/566/383/3002/64581/2633/2150/8993/820/4057	10
GO:0141061	BP	GO:0141061	disruption of cell in another organism	10/215	92/18870	9.55677e-08	1.47435e-05	1.14361e-05	1511/566/383/3002/64581/2633/2150/8993/820/4057	10
GO:0002697	BP	GO:0002697	regulation of immune effector process	19/215	389/18870	1.13015e-07	1.66771e-05	1.2936e-05	196/2623/3575/7099/6693/3820/10875/5724/3824/383/10125/64581/1378/11221/8140/2150/7124/2867/8993	19
GO:0032943	BP	GO:0032943	mononuclear cell proliferation	17/215	314/18870	1.26166e-07	1.7842e-05	1.38396e-05	2322/23228/196/683/973/4332/3575/100133941/7099/4064/6693/8660/383/10125/3485/1378/51176	17
GO:0045123	BP	GO:0045123	cellular extravasation	9/215	74/18870	1.59305e-07	2.16272e-05	1.67756e-05	6402/140885/683/5293/4267/6693/566/5724/7124	9
GO:0141060	BP	GO:0141060	disruption of anatomical structure in another organism	10/215	99/18870	1.92663e-07	2.51499e-05	1.95081e-05	1511/566/383/3002/64581/2633/2150/8993/820/4057	10
GO:0002237	BP	GO:0002237	response to molecule of bacterial origin	18/215	369/18870	2.51895e-07	3.16641e-05	2.4561e-05	140885/1439/196/4792/2623/100133941/3394/7099/1511/4064/5724/1236/11221/5473/8140/7124/820/4057	18
GO:0046328	BP	GO:0046328	regulation of JNK cascade	11/215	132/18870	3.37279e-07	4.08831e-05	3.17118e-05	140885/23005/7099/1845/1236/10125/4616/351/11221/2150/7124	11
GO:0030098	BP	GO:0030098	lymphocyte differentiation	19/215	429/18870	5.07416e-07	5.88486e-05	4.56472e-05	2322/5295/23228/973/5293/3575/914/3394/6693/9760/10875/1236/29760/222487/10125/1378/11221/8993/51176	19
GO:0002444	BP	GO:0002444	myeloid leukocyte mediated immunity	10/215	110/18870	5.2017e-07	5.88486e-05	4.56472e-05	5293/2623/1511/566/2205/5724/383/10125/2150/6571	10
GO:0071219	BP	GO:0071219	cellular response to molecule of bacterial origin	14/215	239/18870	6.59421e-07	7.21959e-05	5.60004e-05	140885/196/4792/2623/3394/7099/1511/4064/5724/5473/8140/7124/820/4057	14
GO:0022409	BP	GO:0022409	positive regulation of cell-cell adhesion	16/215	322/18870	9.38904e-07	9.95825e-05	7.72434e-05	960/140885/3575/100133941/1511/6693/5724/1236/10125/3485/10211/1378/11221/8728/7124/51176	16
GO:0022407	BP	GO:0022407	regulation of cell-cell adhesion	20/215	493/18870	9.94017e-07	0.000102233	7.92994e-05	960/140885/3575/100133941/1511/6693/10875/1845/5724/1236/383/10125/3485/10211/1378/11221/8728/7124/5270/51176	20
GO:0002703	BP	GO:0002703	regulation of leukocyte mediated immunity	14/215	249/18870	1.07617e-06	0.000107427	8.33282e-05	196/2623/3575/7099/6693/3820/5724/3824/383/10125/64581/1378/2150/7124	14
GO:0001819	BP	GO:0001819	positive regulation of cytokine production	20/215	499/18870	1.19802e-06	0.000116174	9.01129e-05	5295/1649/5293/914/3394/7099/6693/566/5724/1236/57493/10125/64581/351/10211/8140/2150/1545/7124/2867	20
GO:0036230	BP	GO:0036230	granulocyte activation	7/215	49/18870	1.29375e-06	0.000121972	9.46104e-05	1511/2205/5724/3579/2150/7124/820	7
GO:0071320	BP	GO:0071320	cellular response to cAMP	7/215	50/18870	1.48992e-06	0.00013667	0.000106011	196/2623/5724/1393/7490/1545/366	7
GO:0032872	BP	GO:0032872	regulation of stress-activated MAPK cascade	12/215	186/18870	1.54381e-06	0.000137733	0.000106836	140885/23005/7099/1845/1236/2308/10125/4616/351/11221/2150/7124	12
GO:0007159	BP	GO:0007159	leukocyte cell-cell adhesion	18/215	419/18870	1.58267e-06	0.000137733	0.000106836	6402/960/140885/3575/100133941/1511/6693/10875/1845/5724/1236/383/10125/3485/1378/11221/7124/51176	18
GO:0002698	BP	GO:0002698	negative regulation of immune effector process	10/215	125/18870	1.69617e-06	0.00014392	0.000111635	196/3575/6693/10875/3824/383/1378/11221/7124/8993	10
GO:0070302	BP	GO:0070302	regulation of stress-activated protein kinase signaling cascade	12/215	189/18870	1.82626e-06	0.000149059	0.000115621	140885/23005/7099/1845/1236/2308/10125/4616/351/11221/2150/7124	12
GO:0006935	BP	GO:0006935	chemotaxis	19/215	468/18870	1.8564e-06	0.000149059	0.000115621	1441/7852/683/5293/1511/6693/566/1845/5724/1236/3579/25960/9048/5473/7074/2358/2150/2867/51176	19
GO:0045088	BP	GO:0045088	regulation of innate immune response	18/215	425/18870	1.93532e-06	0.000149059	0.000115621	6565/5295/4332/4792/7099/3820/3824/383/10125/64581/10211/1378/11221/2358/2150/7124/2867/4057	18
GO:1903037	BP	GO:1903037	regulation of leukocyte cell-cell adhesion	17/215	382/18870	1.93728e-06	0.000149059	0.000115621	960/140885/3575/100133941/1511/6693/10875/1845/5724/1236/383/10125/3485/1378/11221/7124/51176	17
GO:0042330	BP	GO:0042330	taxis	19/215	470/18870	1.97633e-06	0.000149059	0.000115621	1441/7852/683/5293/1511/6693/566/1845/5724/1236/3579/25960/9048/5473/7074/2358/2150/2867/51176	19
GO:0071222	BP	GO:0071222	cellular response to lipopolysaccharide	13/215	226/18870	2.04235e-06	0.00015069	0.000116886	140885/4792/2623/3394/7099/1511/4064/5724/5473/8140/7124/820/4057	13
GO:0010951	BP	GO:0010951	negative regulation of endopeptidase activity	10/215	128/18870	2.10597e-06	0.000152078	0.000117963	2876/960/8530/9806/5276/7076/1378/7124/5270/4057	10
GO:0032496	BP	GO:0032496	response to lipopolysaccharide	16/215	348/18870	2.58027e-06	0.000182447	0.000141519	140885/1439/4792/2623/3394/7099/1511/4064/5724/1236/11221/5473/8140/7124/820/4057	16
GO:0032729	BP	GO:0032729	positive regulation of type II interferon production	8/215	77/18870	2.67231e-06	0.00018441	0.000143041	914/3394/7099/10125/64581/8140/2150/7124	8
GO:0007254	BP	GO:0007254	JNK cascade	11/215	163/18870	2.74327e-06	0.00018441	0.000143041	140885/23005/7099/1845/1236/10125/4616/351/11221/2150/7124	11
GO:0032102	BP	GO:0032102	negative regulation of response to external stimulus	19/215	481/18870	2.77103e-06	0.00018441	0.000143041	2876/140885/8530/196/23005/6693/10875/1845/3824/383/7035/1378/11221/2358/2150/7124/8993/5270/4057	19
GO:0045785	BP	GO:0045785	positive regulation of cell adhesion	19/215	482/18870	2.85601e-06	0.00018641	0.000144593	960/140885/3575/100133941/9806/1511/6693/566/5724/1236/10125/3485/10211/7168/1378/11221/8728/7124/51176	19
GO:0072593	BP	GO:0072593	reactive oxygen species metabolic process	13/215	234/18870	3.00049e-06	0.000192145	0.000149041	2876/683/3048/7099/2308/64581/3043/2358/2150/1545/7124/7837/6571	13
GO:0032760	BP	GO:0032760	positive regulation of tumor necrosis factor production	9/215	106/18870	3.45566e-06	0.000217195	0.000168472	5295/914/7099/6693/566/5724/10125/64581/351	9
GO:0010466	BP	GO:0010466	negative regulation of peptidase activity	10/215	137/18870	3.89482e-06	0.000240346	0.00018643	2876/960/8530/9806/5276/7076/1378/7124/5270/4057	10
GO:0071674	BP	GO:0071674	mononuclear cell migration	12/215	207/18870	4.69464e-06	0.000276812	0.000214715	7852/140885/5293/4267/1511/6693/1236/3579/351/9048/2358/7124	12
GO:1903557	BP	GO:1903557	positive regulation of tumor necrosis factor superfamily cytokine production	9/215	110/18870	4.69805e-06	0.000276812	0.000214715	5295/914/7099/6693/566/5724/10125/64581/351	9
GO:0001909	BP	GO:0001909	leukocyte mediated cytotoxicity	10/215	140/18870	4.73043e-06	0.000276812	0.000214715	3575/914/1511/3820/566/3824/383/3002/10125/2150	10
GO:0002833	BP	GO:0002833	positive regulation of response to biotic stimulus	16/215	369/18870	5.4491e-06	0.000313462	0.000243143	6565/5295/4332/4792/7099/4064/3824/383/10125/64581/10211/2358/2150/7124/2867/4057	16
GO:0042742	BP	GO:0042742	defense response to bacterium	15/215	330/18870	6.13869e-06	0.000341553	0.000264933	3575/23005/3394/7099/1511/6693/566/2633/5473/2358/2150/7124/8993/820/4057	15
GO:0051251	BP	GO:0051251	positive regulation of lymphocyte activation	15/215	330/18870	6.13869e-06	0.000341553	0.000264933	140885/683/3575/100133941/7099/6693/9760/8660/1236/10125/64581/3485/1378/11221/51176	15
GO:0032757	BP	GO:0032757	positive regulation of interleukin-8 production	7/215	63/18870	7.28071e-06	0.000395081	0.000306453	1649/914/7099/64581/2150/7124/2867	7
GO:0046330	BP	GO:0046330	positive regulation of JNK cascade	8/215	88/18870	7.33356e-06	0.000395081	0.000306453	23005/7099/1236/10125/4616/351/2150/7124	8
GO:0070943	BP	GO:0070943	neutrophil-mediated killing of symbiont cell	4/215	12/18870	7.55151e-06	0.000396847	0.000307823	1511/566/383/2150	4
GO:0042119	BP	GO:0042119	neutrophil activation	6/215	42/18870	7.60019e-06	0.000396847	0.000307823	1511/5724/3579/2150/7124/820	6
GO:0031100	BP	GO:0031100	animal organ regeneration	7/215	64/18870	8.09647e-06	0.000405119	0.00031424	2322/2623/7049/7298/8140/7124/3482	7
GO:0001818	BP	GO:0001818	negative regulation of cytokine production	16/215	381/18870	8.14939e-06	0.000405119	0.00031424	140885/1649/100133941/23005/7099/28951/1236/383/2633/1378/2150/7124/8993/51176/4057/7850	16
GO:0050863	BP	GO:0050863	regulation of T cell activation	16/215	381/18870	8.14939e-06	0.000405119	0.00031424	140885/3575/100133941/914/1511/6693/9760/10875/1845/1236/383/10125/3485/1378/11221/51176	16
GO:0002687	BP	GO:0002687	positive regulation of leukocyte migration	10/215	149/18870	8.23607e-06	0.000405119	0.00031424	5295/4267/6693/5724/1236/3579/351/2358/2150/7124	10
GO:0002220	BP	GO:0002220	innate immune response activating cell surface receptor signaling pathway	8/215	91/18870	9.41733e-06	0.000456606	0.000354177	5295/4792/7099/3824/64581/2150/2867/4057	8
GO:0032640	BP	GO:0032640	tumor necrosis factor production	11/215	186/18870	9.74299e-06	0.000459274	0.000356246	140885/5295/914/7099/6693/566/5724/10125/64581/351/4057	11
GO:0032680	BP	GO:0032680	regulation of tumor necrosis factor production	11/215	186/18870	9.74299e-06	0.000459274	0.000356246	140885/5295/914/7099/6693/566/5724/10125/64581/351/4057	11
GO:0051702	BP	GO:0051702	biological process involved in interaction with symbiont	9/215	121/18870	1.02604e-05	0.000477038	0.000370025	2876/1511/566/383/2150/3482/51176/820/4057	9
GO:0043086	BP	GO:0043086	negative regulation of catalytic activity	18/215	480/18870	1.04065e-05	0.000477291	0.000370222	2876/960/8530/64798/9806/11329/8660/28951/1845/5276/57493/7076/1378/11221/3434/7124/5270/4057	18
GO:0071706	BP	GO:0071706	tumor necrosis factor superfamily cytokine production	11/215	191/18870	1.25139e-05	0.000558843	0.000433479	140885/5295/914/7099/6693/566/5724/10125/64581/351/4057	11
GO:1903555	BP	GO:1903555	regulation of tumor necrosis factor superfamily cytokine production	11/215	191/18870	1.25139e-05	0.000558843	0.000433479	140885/5295/914/7099/6693/566/5724/10125/64581/351/4057	11
GO:0051403	BP	GO:0051403	stress-activated MAPK cascade	12/215	230/18870	1.36684e-05	0.000602475	0.000467323	140885/23005/7099/1845/1236/2308/10125/4616/351/11221/2150/7124	12
GO:0051873	BP	GO:0051873	killing by host of symbiont cells	5/215	28/18870	1.45488e-05	0.000633057	0.000491045	1511/566/383/2150/820	5
GO:0070942	BP	GO:0070942	neutrophil mediated cytotoxicity	4/215	14/18870	1.49996e-05	0.000644412	0.000499852	1511/566/383/2150	4
GO:0002275	BP	GO:0002275	myeloid cell activation involved in immune response	8/215	98/18870	1.62894e-05	0.00069108	0.000536051	5293/2623/2205/5724/10125/2150/7124/6571	8
GO:1903039	BP	GO:1903039	positive regulation of leukocyte cell-cell adhesion	13/215	275/18870	1.71212e-05	0.000717398	0.000556466	960/140885/3575/100133941/6693/5724/1236/10125/3485/1378/11221/7124/51176	13
GO:0002710	BP	GO:0002710	negative regulation of T cell mediated immunity	5/215	29/18870	1.74175e-05	0.000718248	0.000557125	196/3575/6693/3824/383	5
GO:0032722	BP	GO:0032722	positive regulation of chemokine production	7/215	72/18870	1.77763e-05	0.000718248	0.000557125	7099/566/64581/351/2150/7124/2867	7
GO:0050766	BP	GO:0050766	positive regulation of phagocytosis	7/215	72/18870	1.77763e-05	0.000718248	0.000557125	140885/566/64581/3560/2358/2150/7124	7
GO:0032612	BP	GO:0032612	interleukin-1 production	9/215	130/18870	1.83075e-05	0.000722506	0.000560428	140885/7099/566/1236/64581/351/2150/7124/7850	9
GO:0032652	BP	GO:0032652	regulation of interleukin-1 production	9/215	130/18870	1.83075e-05	0.000722506	0.000560428	140885/7099/566/1236/64581/351/2150/7124/7850	9
GO:0031098	BP	GO:0031098	stress-activated protein kinase signaling cascade	12/215	238/18870	1.9218e-05	0.000749722	0.000581538	140885/23005/7099/1845/1236/2308/10125/4616/351/11221/2150/7124	12
GO:0031348	BP	GO:0031348	negative regulation of defense response	14/215	321/18870	1.99826e-05	0.000770691	0.000597804	2876/140885/8530/196/23005/6693/10875/3824/383/1378/11221/2358/2150/8993	14
GO:0030595	BP	GO:0030595	leukocyte chemotaxis	12/215	240/18870	2.08797e-05	0.000796244	0.000617624	1441/7852/683/5293/1511/566/1236/3579/5473/2358/2150/2867	12
GO:0097529	BP	GO:0097529	myeloid leukocyte migration	12/215	242/18870	2.26654e-05	0.000854736	0.000662995	1441/140885/5295/683/5293/4267/1511/566/1236/3579/5473/2358	12
GO:0060326	BP	GO:0060326	cell chemotaxis	14/215	325/18870	2.29175e-05	0.000854748	0.000663004	1441/7852/683/5293/1511/566/1236/3579/5473/7074/2358/2150/2867/51176	14
GO:0032677	BP	GO:0032677	regulation of interleukin-8 production	8/215	103/18870	2.34433e-05	0.000864855	0.000670844	1649/914/23005/7099/64581/2150/7124/2867	8
GO:0050851	BP	GO:0050851	antigen receptor-mediated signaling pathway	11/215	205/18870	2.42074e-05	0.000880034	0.000682618	23228/973/4332/4792/5293/79037/1845/1236/29760/2633/53347	11
GO:0001562	BP	GO:0001562	response to protozoan	5/215	31/18870	2.44628e-05	0.000880034	0.000682618	3394/6693/383/64581/2633	5
GO:1903706	BP	GO:1903706	regulation of hemopoiesis	16/215	417/18870	2.4785e-05	0.000880034	0.000682618	1441/5295/4792/2623/3575/914/7099/9760/10875/10125/1378/11221/7124/8993/51176/4057	16
GO:0032637	BP	GO:0032637	interleukin-8 production	8/215	104/18870	2.51512e-05	0.000880034	0.000682618	1649/914/23005/7099/64581/2150/7124/2867	8
GO:0032642	BP	GO:0032642	regulation of chemokine production	8/215	104/18870	2.51512e-05	0.000880034	0.000682618	140885/7099/566/64581/351/2150/7124/2867	8
GO:0032602	BP	GO:0032602	chemokine production	8/215	105/18870	2.69622e-05	0.000933772	0.000724301	140885/7099/566/64581/351/2150/7124/2867	8
GO:0019722	BP	GO:0019722	calcium-mediated signaling	11/215	210/18870	3.02301e-05	0.00103637	0.000803886	7852/683/2274/566/1236/3579/64581/2633/481/2358/7124	11
GO:0050858	BP	GO:0050858	negative regulation of antigen receptor-mediated signaling pathway	5/215	33/18870	3.35431e-05	0.00113845	0.000883066	23228/79037/1845/2633/53347	5
GO:0002437	BP	GO:0002437	inflammatory response to antigenic stimulus	7/215	80/18870	3.54955e-05	0.00119279	0.000925214	2876/6693/2205/1236/3579/10125/7124	7
GO:0030099	BP	GO:0030099	myeloid cell differentiation	16/215	430/18870	3.58838e-05	0.00119402	0.000926165	1441/5295/8544/4792/5293/2623/7049/3394/7099/10661/1236/351/2150/7124/51176/4057	16
GO:0031349	BP	GO:0031349	positive regulation of defense response	17/215	480/18870	3.79768e-05	0.00125139	0.000970669	6565/5295/4332/4792/7099/3824/1236/383/10125/64581/351/10211/2358/2150/7124/2867/4057	17
GO:0043299	BP	GO:0043299	leukocyte degranulation	7/215	81/18870	3.84816e-05	0.00125583	0.000974113	5293/2623/2205/5724/10125/2150/6571	7
GO:0031341	BP	GO:0031341	regulation of cell killing	8/215	111/18870	4.02781e-05	0.00127761	0.000991003	3575/3820/3824/383/10125/64581/1378/2150	8
GO:0032611	BP	GO:0032611	interleukin-1 beta production	8/215	111/18870	4.02781e-05	0.00127761	0.000991003	140885/7099/566/1236/64581/351/2150/7124	8
GO:0032651	BP	GO:0032651	regulation of interleukin-1 beta production	8/215	111/18870	4.02781e-05	0.00127761	0.000991003	140885/7099/566/1236/64581/351/2150/7124	8
GO:0045089	BP	GO:0045089	positive regulation of innate immune response	14/215	343/18870	4.13493e-05	0.00129944	0.00100794	6565/5295/4332/4792/7099/3824/10125/64581/10211/2358/2150/7124/2867/4057	14
GO:0009636	BP	GO:0009636	response to toxic substance	12/215	258/18870	4.24199e-05	0.00132085	0.00102455	2876/6565/2053/196/3048/216/3043/7298/1545/7124/7837/6571	12
GO:0002446	BP	GO:0002446	neutrophil mediated immunity	5/215	35/18870	4.50391e-05	0.00138966	0.00107792	1511/566/5724/383/2150	5
GO:2000377	BP	GO:2000377	regulation of reactive oxygen species metabolic process	9/215	147/18870	4.84365e-05	0.00147786	0.00114633	683/7099/2308/64581/2358/2150/1545/7124/6571	9
GO:0001659	BP	GO:0001659	temperature homeostasis	10/215	183/18870	4.87684e-05	0.00147786	0.00114633	2876/10874/7852/23228/1649/50486/7099/2308/216/7124	10
GO:0002707	BP	GO:0002707	negative regulation of lymphocyte mediated immunity	6/215	58/18870	5.0393e-05	0.00151357	0.00117404	196/3575/6693/3824/383/1378	6
GO:0051591	BP	GO:0051591	response to cAMP	7/215	85/18870	5.25644e-05	0.00156494	0.00121388	196/2623/5724/1393/7490/1545/366	7
GO:0002823	BP	GO:0002823	negative regulation of adaptive immune response based on somatic recombination of immune receptors built from immunoglobulin superfamily domains	6/215	59/18870	5.55697e-05	0.00164003	0.00127213	196/3575/6693/3824/383/1378	6
GO:0002832	BP	GO:0002832	negative regulation of response to biotic stimulus	9/215	150/18870	5.67018e-05	0.00165902	0.00128685	196/23005/10875/3824/383/1378/11221/2150/4057	9
GO:0070372	BP	GO:0070372	regulation of ERK1 and ERK2 cascade	13/215	313/18870	6.53629e-05	0.00188597	0.0014629	960/140885/7099/1845/1236/10125/2633/351/11221/7074/2358/2150/7124	13
GO:0002699	BP	GO:0002699	positive regulation of immune effector process	12/215	270/18870	6.57419e-05	0.00188597	0.0014629	2623/7099/5724/3824/383/10125/64581/1378/8140/2150/7124/2867	12
GO:0030183	BP	GO:0030183	B cell differentiation	9/215	153/18870	6.61258e-05	0.00188597	0.0014629	2322/5295/23228/973/5293/3394/29760/222487/1378	9
GO:0034113	BP	GO:0034113	heterotypic cell-cell adhesion	6/215	61/18870	6.71967e-05	0.00190055	0.0014742	960/140885/914/10211/7124/3679	6
GO:0002685	BP	GO:0002685	regulation of leukocyte migration	11/215	230/18870	6.90724e-05	0.00193745	0.00150283	5295/683/4267/6693/5724/1236/3579/351/2358/2150/7124	11
GO:0031099	BP	GO:0031099	regeneration	10/215	191/18870	6.98846e-05	0.00194417	0.00150804	2876/2322/2623/7049/4815/7298/11221/8140/7124/3482	10
GO:0032731	BP	GO:0032731	positive regulation of interleukin-1 beta production	6/215	62/18870	7.36962e-05	0.00203354	0.00157736	7099/566/64581/351/2150/7124	6
GO:0050920	BP	GO:0050920	regulation of chemotaxis	11/215	232/18870	7.46448e-05	0.0020431	0.00158478	7852/683/566/1845/1236/3579/25960/9048/7074/2358/2150	11
GO:0032874	BP	GO:0032874	positive regulation of stress-activated MAPK cascade	8/215	122/18870	7.89413e-05	0.00214341	0.00166259	23005/7099/1236/10125/4616/351/2150/7124	8
GO:0002218	BP	GO:0002218	activation of innate immune response	12/215	276/18870	8.10773e-05	0.00218394	0.00169402	6565/5295/4332/4792/7099/3824/64581/10211/2150/7124/2867/4057	12
GO:0002573	BP	GO:0002573	myeloid leukocyte differentiation	11/215	235/18870	8.3724e-05	0.00221889	0.00172113	5295/8544/5293/2623/7099/1236/351/2150/7124/51176/4057	11
GO:0045861	BP	GO:0045861	negative regulation of proteolysis	11/215	235/18870	8.3724e-05	0.00221889	0.00172113	2876/960/8530/9806/5276/7076/1378/7124/5270/4057/7850	11
GO:1902105	BP	GO:1902105	regulation of leukocyte differentiation	13/215	321/18870	8.43361e-05	0.00221889	0.00172113	5295/3575/914/7099/9760/10875/10125/1378/11221/7124/8993/51176/4057	13
GO:0044403	BP	GO:0044403	biological process involved in symbiotic interaction	13/215	322/18870	8.7014e-05	0.00225896	0.00175221	2876/7852/1511/566/383/1378/3434/2150/3482/8993/51176/820/4057	13
GO:0002449	BP	GO:0002449	lymphocyte mediated immunity	14/215	368/18870	8.78928e-05	0.00225896	0.00175221	1439/196/3575/914/6693/3820/2205/3824/383/3002/10125/3560/1378/7124	14
GO:0002820	BP	GO:0002820	negative regulation of adaptive immune response	6/215	64/18870	8.81967e-05	0.00225896	0.00175221	196/3575/6693/3824/383/1378	6
GO:0070304	BP	GO:0070304	positive regulation of stress-activated protein kinase signaling cascade	8/215	124/18870	8.85213e-05	0.00225896	0.00175221	23005/7099/1236/10125/4616/351/2150/7124	8
GO:0046683	BP	GO:0046683	response to organophosphorus	8/215	127/18870	0.000104684	0.0026368	0.00204529	196/2623/5724/1393/7298/7490/1545/366	8
GO:0050854	BP	GO:0050854	regulation of antigen receptor-mediated signaling pathway	6/215	66/18870	0.000104882	0.0026368	0.00204529	23228/79037/1845/1236/2633/53347	6
GO:0042060	BP	GO:0042060	wound healing	15/215	423/18870	0.000107903	0.00269281	0.00208874	2876/7852/960/2623/7099/1511/64581/7076/3043/7035/7168/4638/2150/7124/5270	15
GO:0071900	BP	GO:0071900	regulation of protein serine/threonine kinase activity	12/215	285/18870	0.00010983	0.00272089	0.00211052	2322/100133941/7099/11329/28951/8900/57493/10125/8115/11221/7124/4057	12
GO:0050727	BP	GO:0050727	regulation of inflammatory response	15/215	425/18870	0.00011366	0.00279537	0.00216829	2876/140885/8530/196/683/4792/7099/6693/1236/351/11221/2358/7124/2867/8993	15
GO:0052548	BP	GO:0052548	regulation of endopeptidase activity	12/215	288/18870	0.000121183	0.00295897	0.00229519	2876/960/8530/9806/8743/5276/64581/7076/1378/7124/5270/4057	12
GO:0050777	BP	GO:0050777	negative regulation of immune response	10/215	205/18870	0.000125597	0.00304483	0.00236179	2876/196/3575/6693/10875/3824/383/1378/11221/8993	10
GO:0070371	BP	GO:0070371	ERK1 and ERK2 cascade	13/215	336/18870	0.00013301	0.00320167	0.00248345	960/140885/7099/1845/1236/10125/2633/351/11221/7074/2358/2150/7124	13
GO:0002704	BP	GO:0002704	negative regulation of leukocyte mediated immunity	6/215	69/18870	0.000134513	0.00321505	0.00249382	196/3575/6693/3824/383/1378	6
GO:0002752	BP	GO:0002752	cell surface pattern recognition receptor signaling pathway	6/215	70/18870	0.000145741	0.00345906	0.00268309	5295/4792/7099/2150/2867/4057	6
GO:0050764	BP	GO:0050764	regulation of phagocytosis	7/215	100/18870	0.00014762	0.00347933	0.00269882	140885/566/64581/3560/2358/2150/7124	7
GO:0050856	BP	GO:0050856	regulation of T cell receptor signaling pathway	5/215	45/18870	0.000154537	0.00361724	0.00280579	79037/1845/1236/2633/53347	5
GO:0002285	BP	GO:0002285	lymphocyte activation involved in immune response	10/215	213/18870	0.000171699	0.00389077	0.00301796	23228/3394/7099/4064/6693/10875/1378/2150/8993/51176	10
GO:0097028	BP	GO:0097028	dendritic cell differentiation	5/215	46/18870	0.00017179	0.00389077	0.00301796	2322/2623/3394/1236/2150	5
GO:0001779	BP	GO:0001779	natural killer cell differentiation	4/215	25/18870	0.000171798	0.00389077	0.00301796	5293/9760/10125/8993	4
GO:0050860	BP	GO:0050860	negative regulation of T cell receptor signaling pathway	4/215	25/18870	0.000171798	0.00389077	0.00301796	79037/1845/2633/53347	4
GO:0002758	BP	GO:0002758	innate immune response-activating signaling pathway	11/215	255/18870	0.000171955	0.00389077	0.00301796	6565/5295/4792/7099/3824/64581/10211/2150/7124/2867/4057	11
GO:0006809	BP	GO:0006809	nitric oxide biosynthetic process	6/215	73/18870	0.000183936	0.0041071	0.00318576	140885/7099/64581/3043/1545/7124	6
GO:0032732	BP	GO:0032732	positive regulation of interleukin-1 production	6/215	73/18870	0.000183936	0.0041071	0.00318576	7099/566/64581/351/2150/7124	6
GO:0006959	BP	GO:0006959	humoral immune response	11/215	258/18870	0.000190345	0.00422243	0.00327522	683/1511/566/1236/29760/1378/5473/7124/8993/820/4057	11
GO:0002438	BP	GO:0002438	acute inflammatory response to antigenic stimulus	4/215	26/18870	0.00020123	0.00443491	0.00344003	6693/2205/1236/3579	4
GO:0051346	BP	GO:0051346	negative regulation of hydrolase activity	10/215	218/18870	0.000207188	0.00453674	0.00351903	2876/960/8530/9806/5276/7076/1378/7124/5270/4057	10
GO:0002532	BP	GO:0002532	production of molecular mediator involved in inflammatory response	7/215	106/18870	0.000212183	0.00461634	0.00358077	140885/7099/64581/11221/7124/7850/6571	7
GO:0030217	BP	GO:0030217	T cell differentiation	12/215	307/18870	0.000219232	0.00473932	0.00367616	5295/5293/3575/914/6693/9760/10875/1236/10125/1378/11221/51176	12
GO:0051709	BP	GO:0051709	regulation of killing of cells of another organism	3/215	11/18870	0.000224967	0.00480214	0.00372488	383/64581/2150	3
GO:0070944	BP	GO:0070944	neutrophil-mediated killing of bacterium	3/215	11/18870	0.000224967	0.00480214	0.00372488	1511/566/2150	3
GO:0043405	BP	GO:0043405	regulation of MAP kinase activity	8/215	142/18870	0.000226535	0.00480537	0.00372739	2322/100133941/7099/11329/28951/10125/11221/7124	8
GO:0032873	BP	GO:0032873	negative regulation of stress-activated MAPK cascade	5/215	49/18870	0.000232456	0.00487009	0.00377759	140885/1845/2308/11221/2150	5
GO:0070303	BP	GO:0070303	negative regulation of stress-activated protein kinase signaling cascade	5/215	49/18870	0.000232456	0.00487009	0.00377759	140885/1845/2308/11221/2150	5
GO:0019932	BP	GO:0019932	second-messenger-mediated signaling	12/215	310/18870	0.000239662	0.00499025	0.0038708	7852/196/683/2274/566/1236/3579/64581/2633/481/2358/7124	12
GO:0050853	BP	GO:0050853	B cell receptor signaling pathway	6/215	77/18870	0.000246697	0.00510543	0.00396014	23228/973/4332/4792/5293/29760	6
GO:0050866	BP	GO:0050866	negative regulation of cell activation	10/215	223/18870	0.000248647	0.00511459	0.00396725	8530/4332/1511/6693/10875/1845/383/1378/8993/5270	10
GO:0007162	BP	GO:0007162	negative regulation of cell adhesion	12/215	312/18870	0.000254164	0.00516546	0.00400671	5295/5361/1511/6693/10875/1845/383/2633/1378/7045/1545/5270	12
GO:0052547	BP	GO:0052547	regulation of peptidase activity	12/215	312/18870	0.000254164	0.00516546	0.00400671	2876/960/8530/9806/8743/5276/64581/7076/1378/7124/5270/4057	12
GO:0070663	BP	GO:0070663	regulation of leukocyte proliferation	11/215	267/18870	0.000255838	0.00516853	0.00400909	1439/196/683/4332/100133941/7099/6693/8660/383/3485/1378	11
GO:0050921	BP	GO:0050921	positive regulation of chemotaxis	8/215	145/18870	0.000261213	0.0052459	0.0040691	7852/566/1236/3579/9048/7074/2358/2150	8
GO:0046209	BP	GO:0046209	nitric oxide metabolic process	6/215	78/18870	0.000264748	0.00528561	0.0040999	140885/7099/64581/3043/1545/7124	6
GO:0034698	BP	GO:0034698	response to gonadotropin	4/215	28/18870	0.000270726	0.00534211	0.00414373	2623/7049/7490/1545	4
GO:0042832	BP	GO:0042832	defense response to protozoan	4/215	28/18870	0.000270726	0.00534211	0.00414373	3394/383/64581/2633	4
GO:2001057	BP	GO:2001057	reactive nitrogen species metabolic process	6/215	79/18870	0.00028382	0.00556812	0.00431904	140885/7099/64581/3043/1545/7124	6
GO:0002706	BP	GO:0002706	regulation of lymphocyte mediated immunity	9/215	188/18870	0.00031386	0.00609876	0.00473064	196/3575/6693/3820/3824/383/10125/1378/7124	9
GO:0007200	BP	GO:0007200	phospholipase C-activating G protein-coupled receptor signaling pathway	7/215	113/18870	0.000314462	0.00609876	0.00473064	2769/5724/8477/3579/2358/2150/2867	7
GO:0030198	BP	GO:0030198	extracellular matrix organization	12/215	321/18870	0.000329032	0.00634508	0.0049217	9806/1511/64386/55790/351/10211/7490/7045/1545/7124/169611/7837	12
GO:0043062	BP	GO:0043062	extracellular structure organization	12/215	322/18870	0.0003384	0.00648887	0.00503324	9806/1511/64386/55790/351/10211/7490/7045/1545/7124/169611/7837	12
GO:0045229	BP	GO:0045229	external encapsulating structure organization	12/215	323/18870	0.000347994	0.00663534	0.00514685	9806/1511/64386/55790/351/10211/7490/7045/1545/7124/169611/7837	12
GO:0043303	BP	GO:0043303	mast cell degranulation	5/215	54/18870	0.000368154	0.00698054	0.00541461	5293/2623/2205/10125/6571	5
GO:0032823	BP	GO:0032823	regulation of natural killer cell differentiation	3/215	13/18870	0.000383428	0.00722975	0.00560792	9760/10125/8993	3
GO:0034142	BP	GO:0034142	toll-like receptor 4 signaling pathway	5/215	55/18870	0.000401257	0.00743129	0.00576425	5295/4792/7099/2150/4057	5
GO:0045071	BP	GO:0045071	negative regulation of viral genome replication	5/215	55/18870	0.000401257	0.00743129	0.00576425	9582/3669/3434/7124/4057	5
GO:0006909	BP	GO:0006909	phagocytosis	10/215	237/18870	0.000403317	0.00743129	0.00576425	140885/3394/7099/55113/566/64581/3560/2358/2150/7124	10
GO:0042744	BP	GO:0042744	hydrogen peroxide catabolic process	4/215	31/18870	0.000405065	0.00743129	0.00576425	2876/3048/3043/7837	4
GO:0090322	BP	GO:0090322	regulation of superoxide metabolic process	4/215	31/18870	0.000405065	0.00743129	0.00576425	683/64581/2358/2150	4
GO:0045807	BP	GO:0045807	positive regulation of endocytosis	8/215	155/18870	0.000409533	0.00747288	0.0057965	140885/566/64581/3560/10211/2358/2150/7124	8
GO:0050670	BP	GO:0050670	regulation of lymphocyte proliferation	10/215	238/18870	0.000416895	0.00756654	0.00586915	196/683/4332/100133941/7099/6693/8660/383/3485/1378	10
GO:0002279	BP	GO:0002279	mast cell activation involved in immune response	5/215	56/18870	0.000436557	0.00785138	0.0060901	5293/2623/2205/10125/6571	5
GO:0002460	BP	GO:0002460	adaptive immune response based on somatic recombination of immune receptors built from immunoglobulin superfamily domains	13/215	380/18870	0.000437216	0.00785138	0.0060901	1439/196/3575/7099/6693/2205/3824/383/64581/3560/1378/7124/51176	13
GO:0002718	BP	GO:0002718	regulation of cytokine production involved in immune response	7/215	120/18870	0.000453008	0.00809216	0.00627686	7099/383/64581/8140/2150/7124/2867	7
GO:0002448	BP	GO:0002448	mast cell mediated immunity	5/215	57/18870	0.000474148	0.00839793	0.00651404	5293/2623/2205/10125/6571	5
GO:0032944	BP	GO:0032944	regulation of mononuclear cell proliferation	10/215	242/18870	0.000475075	0.00839793	0.00651404	196/683/4332/100133941/7099/6693/8660/383/3485/1378	10
GO:0002524	BP	GO:0002524	hypersensitivity	3/215	14/18870	0.000483909	0.00846591	0.00656677	6693/2205/1236	3
GO:0034116	BP	GO:0034116	positive regulation of heterotypic cell-cell adhesion	3/215	14/18870	0.000483909	0.00846591	0.00656677	960/10211/7124	3
GO:0002367	BP	GO:0002367	cytokine production involved in immune response	7/215	122/18870	0.000500435	0.00871014	0.00675621	7099/383/64581/8140/2150/7124/2867	7
GO:0031663	BP	GO:0031663	lipopolysaccharide-mediated signaling pathway	5/215	58/18870	0.000514125	0.00885756	0.00687056	4792/7099/4064/5724/4057	5
GO:0045428	BP	GO:0045428	regulation of nitric oxide biosynthetic process	5/215	58/18870	0.000514125	0.00885756	0.00687056	140885/7099/64581/3043/7124	5
GO:0002695	BP	GO:0002695	negative regulation of leukocyte activation	9/215	202/18870	0.000529827	0.00908198	0.00704464	8530/4332/1511/6693/10875/1845/383/1378/8993	9
GO:0050829	BP	GO:0050829	defense response to Gram-negative bacterium	6/215	89/18870	0.000540032	0.0092104	0.00714425	7099/1511/566/2150/820/4057	6
GO:2000107	BP	GO:2000107	negative regulation of leukocyte apoptotic process	5/215	59/18870	0.000556583	0.00944522	0.00732639	1831/3575/8660/1236/3579	5
GO:0050901	BP	GO:0050901	leukocyte tethering or rolling	4/215	34/18870	0.00058129	0.00979954	0.00760123	6402/6693/5724/7124	4
GO:0048732	BP	GO:0048732	gland development	14/215	443/18870	0.000583237	0.00979954	0.00760123	2876/5361/1396/7049/8660/3911/7298/7490/8140/1545/7124/3482/5270/51176	14
GO:0010720	BP	GO:0010720	positive regulation of cell development	14/215	444/18870	0.000596263	0.00996905	0.00773271	7852/5361/4311/3575/9760/10125/64581/1378/11221/7074/8140/7124/5270/51176	14
GO:0080164	BP	GO:0080164	regulation of nitric oxide metabolic process	5/215	60/18870	0.000601622	0.0100093	0.00776396	140885/7099/64581/3043/7124	5
GO:0050870	BP	GO:0050870	positive regulation of T cell activation	10/215	251/18870	0.00063094	0.0104459	0.0081026	140885/3575/100133941/6693/1236/10125/3485/1378/11221/51176	10
GO:0051384	BP	GO:0051384	response to glucocorticoid	7/215	127/18870	0.000636448	0.010486	0.00813366	2322/64754/5724/3485/7298/1545/7124	7
GO:0043392	BP	GO:0043392	negative regulation of DNA binding	4/215	35/18870	0.000650484	0.0106654	0.00827287	1649/4792/2623/51176	4
GO:0002819	BP	GO:0002819	regulation of adaptive immune response	9/215	208/18870	0.000653815	0.0106685	0.00827527	196/3575/6693/3824/383/64581/1378/11221/7124	9
GO:2000106	BP	GO:2000106	regulation of leukocyte apoptotic process	6/215	93/18870	0.000682218	0.0110787	0.00859343	1831/5293/3575/8660/1236/3579	6
GO:1990266	BP	GO:1990266	neutrophil migration	7/215	129/18870	0.000698434	0.011288	0.00875581	1441/683/5293/4267/1236/3579/5473	7
GO:0051250	BP	GO:0051250	negative regulation of lymphocyte activation	8/215	169/18870	0.000725601	0.0116648	0.00904804	4332/1511/6693/10875/1845/383/1378/8993	8
GO:0032354	BP	GO:0032354	response to follicle-stimulating hormone	3/215	16/18870	0.000732056	0.0116648	0.00904804	2623/7049/1545	3
GO:0032930	BP	GO:0032930	positive regulation of superoxide anion generation	3/215	16/18870	0.000732056	0.0116648	0.00904804	64581/2358/2150	3
GO:0045619	BP	GO:0045619	regulation of lymphocyte differentiation	9/215	212/18870	0.000748948	0.0118782	0.00921358	3575/914/9760/10875/10125/1378/11221/8993/51176	9
GO:0140895	BP	GO:0140895	cell surface toll-like receptor signaling pathway	5/215	63/18870	0.000753208	0.0118902	0.00922288	5295/4792/7099/2150/4057	5
GO:0007517	BP	GO:0007517	muscle organ development	12/215	354/18870	0.000783245	0.0123071	0.00954627	2876/7049/3911/10409/57493/10211/7168/4638/7504/7490/3679/51176	12
GO:0046329	BP	GO:0046329	negative regulation of JNK cascade	4/215	37/18870	0.000806038	0.0125586	0.00974139	140885/1845/11221/2150	4
GO:0001910	BP	GO:0001910	regulation of leukocyte mediated cytotoxicity	6/215	96/18870	0.000806654	0.0125586	0.00974139	3575/3820/3824/383/10125/2150	6
GO:0061041	BP	GO:0061041	regulation of wound healing	7/215	133/18870	0.000836722	0.0129673	0.0100584	7852/64581/7035/4638/2150/7124/5270	7
GO:0030888	BP	GO:0030888	regulation of B cell proliferation	5/215	65/18870	0.000869007	0.0133457	0.0103519	196/683/4332/7099/8660	5
GO:2000117	BP	GO:2000117	negative regulation of cysteine-type endopeptidase activity	5/215	65/18870	0.000869007	0.0133457	0.0103519	2876/960/8530/7124/4057	5
GO:0007252	BP	GO:0007252	I-kappaB phosphorylation	3/215	17/18870	0.000881485	0.0134764	0.0104533	140885/7099/7124	3
GO:0045429	BP	GO:0045429	positive regulation of nitric oxide biosynthetic process	4/215	38/18870	0.000892898	0.0135897	0.0105411	7099/64581/3043/7124	4
GO:0043409	BP	GO:0043409	negative regulation of MAPK cascade	8/215	176/18870	0.000944759	0.0142989	0.0110912	140885/7099/11329/1845/2308/2633/11221/2150	8
GO:0030101	BP	GO:0030101	natural killer cell activation	6/215	99/18870	0.000947921	0.0142989	0.0110912	5293/914/9760/3824/10125/8993	6
GO:0043550	BP	GO:0043550	regulation of lipid kinase activity	4/215	39/18870	0.000986146	0.0147444	0.0114368	2322/1917/5295/1236	4
GO:1904407	BP	GO:1904407	positive regulation of nitric oxide metabolic process	4/215	39/18870	0.000986146	0.0147444	0.0114368	7099/64581/3043/7124	4
GO:0009620	BP	GO:0009620	response to fungus	5/215	67/18870	0.00099757	0.0148498	0.0115186	7099/1511/383/64581/4057	5
GO:0071371	BP	GO:0071371	cellular response to gonadotropin stimulus	3/215	18/18870	0.00104893	0.0155265	0.0120435	2623/7490/1545	3
GO:0032755	BP	GO:0032755	positive regulation of interleukin-6 production	6/215	101/18870	0.00105218	0.0155265	0.0120435	7099/5724/64581/351/2150/7124	6
GO:2000379	BP	GO:2000379	positive regulation of reactive oxygen species metabolic process	5/215	68/18870	0.0010669	0.0156588	0.0121461	7099/64581/2358/2150/1545	5
GO:0003018	BP	GO:0003018	vascular process in circulatory system	10/215	269/18870	0.00107037	0.0156588	0.0121461	2876/6565/9194/566/8850/3579/3043/8140/2150/7124	10
GO:0045730	BP	GO:0045730	respiratory burst	4/215	40/18870	0.00108603	0.0158197	0.0122709	5293/100133941/64581/11221	4
GO:0071902	BP	GO:0071902	positive regulation of protein serine/threonine kinase activity	7/215	140/18870	0.00112998	0.0163425	0.0126764	2322/100133941/7099/10125/8115/7124/4057	7
GO:0045580	BP	GO:0045580	regulation of T cell differentiation	8/215	181/18870	0.00113155	0.0163425	0.0126764	3575/914/9760/10875/10125/1378/11221/51176	8
GO:0045576	BP	GO:0045576	mast cell activation	5/215	69/18870	0.00113975	0.0163911	0.0127141	5293/2623/2205/10125/6571	5
GO:0015867	BP	GO:0015867	ATP transport	3/215	19/18870	0.0012352	0.0174677	0.0135492	291/63910/1378	3
GO:0032928	BP	GO:0032928	regulation of superoxide anion generation	3/215	19/18870	0.0012352	0.0174677	0.0135492	64581/2358/2150	3
GO:0035821	BP	GO:0035821	modulation of process of another organism	3/215	19/18870	0.0012352	0.0174677	0.0135492	383/64581/2150	3
GO:0098543	BP	GO:0098543	detection of other organism	3/215	19/18870	0.0012352	0.0174677	0.0135492	7099/64581/8993	3
GO:0014074	BP	GO:0014074	response to purine-containing compound	7/215	143/18870	0.00127798	0.0179978	0.0139604	196/2623/5724/1393/7490/1545/366	7
GO:0097191	BP	GO:0097191	extrinsic apoptotic signaling pathway	9/215	229/18870	0.00128753	0.0180574	0.0140066	2876/5295/9531/64798/2623/50486/7099/8743/7124	9
GO:0045834	BP	GO:0045834	positive regulation of lipid metabolic process	7/215	145/18870	0.00138479	0.0193415	0.0150026	2322/1917/8660/8850/1236/51099/7124	7
GO:0002526	BP	GO:0002526	acute inflammatory response	6/215	107/18870	0.00141831	0.0195432	0.0151591	6693/2205/1236/3579/7124/2867	6
GO:0030593	BP	GO:0030593	neutrophil chemotaxis	6/215	107/18870	0.00141831	0.0195432	0.0151591	1441/683/5293/1236/3579/5473	6
GO:0032735	BP	GO:0032735	positive regulation of interleukin-12 production	4/215	43/18870	0.00142802	0.0195432	0.0151591	3394/7099/1236/64581	4
GO:0032814	BP	GO:0032814	regulation of natural killer cell activation	4/215	43/18870	0.00142802	0.0195432	0.0151591	9760/3824/10125/8993	4
GO:1904646	BP	GO:1904646	cellular response to amyloid-beta	4/215	43/18870	0.00142802	0.0195432	0.0151591	7099/351/2358/7124	4
GO:0072567	BP	GO:0072567	chemokine (C-X-C motif) ligand 2 production	3/215	20/18870	0.00144103	0.0195634	0.0151748	7099/2150/7124	3
GO:2000341	BP	GO:2000341	regulation of chemokine (C-X-C motif) ligand 2 production	3/215	20/18870	0.00144103	0.0195634	0.0151748	7099/2150/7124	3
GO:0071677	BP	GO:0071677	positive regulation of mononuclear cell migration	5/215	73/18870	0.0014684	0.0198556	0.0154014	6693/1236/351/2358/7124	5
GO:0045860	BP	GO:0045860	positive regulation of protein kinase activity	10/215	282/18870	0.00152298	0.0205118	0.0159105	2322/100133941/7099/566/1236/10125/4665/8115/7124/4057	10
GO:0032689	BP	GO:0032689	negative regulation of type II interferon production	4/215	44/18870	0.00155696	0.0208412	0.016166	1649/7099/1378/8993	4
GO:0001776	BP	GO:0001776	leukocyte homeostasis	6/215	109/18870	0.00155971	0.0208412	0.016166	2322/1831/5293/3575/55113/3579	6
GO:0002221	BP	GO:0002221	pattern recognition receptor signaling pathway	9/215	236/18870	0.00158485	0.0210941	0.0163621	6565/5295/4792/7099/10211/2150/7124/2867/4057	9
GO:0002700	BP	GO:0002700	regulation of production of molecular mediator of immune response	8/215	191/18870	0.00159329	0.0211235	0.0163849	7099/383/64581/1378/8140/2150/7124/2867	8
GO:0031960	BP	GO:0031960	response to corticosteroid	7/215	149/18870	0.00161926	0.0213843	0.0165872	2322/64754/5724/3485/7298/1545/7124	7
GO:0001780	BP	GO:0001780	neutrophil homeostasis	3/215	21/18870	0.00166716	0.0215967	0.016752	5293/55113/3579	3
GO:0002888	BP	GO:0002888	positive regulation of myeloid leukocyte mediated immunity	3/215	21/18870	0.00166716	0.0215967	0.016752	5724/383/2150	3
GO:0060445	BP	GO:0060445	branching involved in salivary gland morphogenesis	3/215	21/18870	0.00166716	0.0215967	0.016752	5361/3911/7124	3
GO:0061318	BP	GO:0061318	renal filtration cell differentiation	3/215	21/18870	0.00166716	0.0215967	0.016752	100133941/10409/7490	3
GO:0072112	BP	GO:0072112	podocyte differentiation	3/215	21/18870	0.00166716	0.0215967	0.016752	100133941/10409/7490	3
GO:0090278	BP	GO:0090278	negative regulation of peptide hormone secretion	4/215	45/18870	0.00169378	0.0218582	0.0169548	1393/2308/2150/2867	4
GO:0002822	BP	GO:0002822	regulation of adaptive immune response based on somatic recombination of immune receptors built from immunoglobulin superfamily domains	8/215	193/18870	0.00170139	0.0218731	0.0169664	196/3575/6693/3824/383/64581/1378/7124	8
GO:1902106	BP	GO:1902106	negative regulation of leukocyte differentiation	6/215	111/18870	0.0017116	0.0219213	0.0170038	5295/7099/10875/1378/8993/4057	6
GO:0033674	BP	GO:0033674	positive regulation of kinase activity	11/215	337/18870	0.00173724	0.0221661	0.0171936	2322/1917/100133941/7099/566/1236/10125/4665/8115/7124/4057	11
GO:0002705	BP	GO:0002705	positive regulation of leukocyte mediated immunity	7/215	151/18870	0.00174752	0.0221701	0.0171967	5724/3824/383/10125/64581/2150/7124	7
GO:0031343	BP	GO:0031343	positive regulation of cell killing	5/215	76/18870	0.00175714	0.0221701	0.0171967	3824/383/10125/64581/2150	5
GO:0042267	BP	GO:0042267	natural killer cell mediated cytotoxicity	5/215	76/18870	0.00175714	0.0221701	0.0171967	914/3820/3824/3002/10125	5
GO:0042063	BP	GO:0042063	gliogenesis	11/215	338/18870	0.00177812	0.0223516	0.0173375	7852/7099/566/4665/351/11221/7074/8140/7124/5270/51176	11
GO:0090276	BP	GO:0090276	regulation of peptide hormone secretion	8/215	195/18870	0.00181521	0.0227336	0.0176338	51768/8660/1393/2308/7074/2150/7124/2867	8
GO:0002792	BP	GO:0002792	negative regulation of peptide secretion	4/215	46/18870	0.00183874	0.0228596	0.0177316	1393/2308/2150/2867	4
GO:1902622	BP	GO:1902622	regulation of neutrophil migration	4/215	46/18870	0.00183874	0.0228596	0.0177316	683/4267/1236/3579	4
GO:0070373	BP	GO:0070373	negative regulation of ERK1 and ERK2 cascade	5/215	77/18870	0.00186204	0.0230648	0.0178907	140885/7099/1845/2633/11221	5
GO:0010888	BP	GO:0010888	negative regulation of lipid storage	3/215	22/18870	0.00191429	0.0235402	0.0182595	4792/51099/7124	3
GO:0072311	BP	GO:0072311	glomerular epithelial cell differentiation	3/215	22/18870	0.00191429	0.0235402	0.0182595	100133941/10409/7490	3
GO:0042311	BP	GO:0042311	vasodilation	4/215	47/18870	0.00199206	0.0242948	0.0188448	2876/8850/2150/7124	4
GO:0120163	BP	GO:0120163	negative regulation of cold-induced thermogenesis	4/215	47/18870	0.00199206	0.0242948	0.0188448	23228/1649/7099/216	4
GO:0002791	BP	GO:0002791	regulation of peptide secretion	8/215	198/18870	0.00199713	0.0242948	0.0188448	51768/8660/1393/2308/7074/2150/7124/2867	8
GO:0002228	BP	GO:0002228	natural killer cell mediated immunity	5/215	79/18870	0.00208547	0.0252789	0.0196081	914/3820/3824/3002/10125	5
GO:0097530	BP	GO:0097530	granulocyte migration	7/215	156/18870	0.0021028	0.0253983	0.0197007	1441/683/5293/4267/1236/3579/5473	7
GO:0090087	BP	GO:0090087	regulation of peptide transport	8/215	200/18870	0.00212619	0.0255897	0.0198492	51768/8660/1393/2308/7074/2150/7124/2867	8
GO:0002861	BP	GO:0002861	regulation of inflammatory response to antigenic stimulus	4/215	48/18870	0.00215401	0.0258329	0.0200378	2876/6693/1236/7124	4
GO:0045061	BP	GO:0045061	thymic T cell selection	3/215	23/18870	0.00218306	0.0260892	0.0202366	6693/9760/1236	3
GO:2001236	BP	GO:2001236	regulation of extrinsic apoptotic signaling pathway	7/215	158/18870	0.0022596	0.0268402	0.0208192	2876/64798/2623/50486/7099/8743/7124	7
GO:0050728	BP	GO:0050728	negative regulation of inflammatory response	8/215	202/18870	0.00226172	0.0268402	0.0208192	2876/140885/8530/196/6693/11221/2358/8993	8
GO:0001774	BP	GO:0001774	microglial cell activation	4/215	49/18870	0.00232481	0.0270236	0.0209615	8530/566/351/7124	4
GO:0002673	BP	GO:0002673	regulation of acute inflammatory response	4/215	49/18870	0.00232481	0.0270236	0.0209615	6693/1236/7124/2867	4
GO:0002534	BP	GO:0002534	cytokine production involved in inflammatory response	5/215	81/18870	0.00232786	0.0270236	0.0209615	140885/7099/64581/7124/7850	5
GO:0002720	BP	GO:0002720	positive regulation of cytokine production involved in immune response	5/215	81/18870	0.00232786	0.0270236	0.0209615	7099/64581/8140/2150/2867	5
GO:0045913	BP	GO:0045913	positive regulation of carbohydrate metabolic process	5/215	81/18870	0.00232786	0.0270236	0.0209615	8660/5724/8850/2308/351	5
GO:1900015	BP	GO:1900015	regulation of cytokine production involved in inflammatory response	5/215	81/18870	0.00232786	0.0270236	0.0209615	140885/7099/64581/7124/7850	5
GO:1903707	BP	GO:1903707	negative regulation of hemopoiesis	6/215	118/18870	0.00233292	0.0270236	0.0209615	5295/7099/10875/1378/8993/4057	6
GO:0007249	BP	GO:0007249	canonical NF-kappaB signal transduction	10/215	300/18870	0.00239486	0.0276468	0.0214448	140885/4792/23005/7099/8743/1236/64581/2150/7124/4057	10
GO:0002922	BP	GO:0002922	positive regulation of humoral immune response	3/215	24/18870	0.00247413	0.0282734	0.0219309	1236/1378/7124	3
GO:0034114	BP	GO:0034114	regulation of heterotypic cell-cell adhesion	3/215	24/18870	0.00247413	0.0282734	0.0219309	960/10211/7124	3
GO:0034138	BP	GO:0034138	toll-like receptor 3 signaling pathway	3/215	24/18870	0.00247413	0.0282734	0.0219309	10211/2150/7124	3
GO:0071346	BP	GO:0071346	cellular response to type II interferon	6/215	120/18870	0.00253818	0.028908	0.0224231	140885/3394/7099/383/2633/7124	6
GO:0044703	BP	GO:0044703	multi-organism reproductive process	8/215	206/18870	0.00255311	0.0289808	0.0224796	5724/10661/1393/3485/7076/8528/5270/51673	8
GO:0050848	BP	GO:0050848	regulation of calcium-mediated signaling	5/215	83/18870	0.00259012	0.0293029	0.0227294	683/2274/64581/2633/7124	5
GO:0097305	BP	GO:0097305	response to alcohol	9/215	254/18870	0.00260762	0.0294029	0.022807	196/7049/1236/1393/978/54762/7298/1545/7124	9
GO:0071887	BP	GO:0071887	leukocyte apoptotic process	6/215	121/18870	0.00264576	0.0297341	0.0230639	1831/5293/3575/8660/1236/3579	6
GO:1901654	BP	GO:1901654	response to ketone	8/215	208/18870	0.00270941	0.030349	0.0235409	64754/196/7049/5724/1236/978/7298/1545	8
GO:0007350	BP	GO:0007350	blastoderm segmentation	3/215	25/18870	0.00278809	0.0308233	0.0239088	3911/10409/7490	3
GO:0043302	BP	GO:0043302	positive regulation of leukocyte degranulation	3/215	25/18870	0.00278809	0.0308233	0.0239088	2623/5724/2150	3
GO:0050927	BP	GO:0050927	positive regulation of positive chemotaxis	3/215	25/18870	0.00278809	0.0308233	0.0239088	566/9048/2150	3
GO:0072010	BP	GO:0072010	glomerular epithelium development	3/215	25/18870	0.00278809	0.0308233	0.0239088	100133941/10409/7490	3
GO:0045069	BP	GO:0045069	regulation of viral genome replication	5/215	85/18870	0.00287318	0.0314738	0.0244133	9582/3669/3434/7124/4057	5
GO:0050796	BP	GO:0050796	regulation of insulin secretion	7/215	165/18870	0.00288049	0.0314738	0.0244133	51768/8660/2308/7074/2150/7124/2867	7
GO:0002269	BP	GO:0002269	leukocyte activation involved in inflammatory response	4/215	52/18870	0.00289277	0.0314738	0.0244133	8530/566/351/7124	4
GO:0006968	BP	GO:0006968	cellular defense response	4/215	52/18870	0.00289277	0.0314738	0.0244133	9214/4332/6693/3579	4
GO:0051222	BP	GO:0051222	positive regulation of protein transport	10/215	308/18870	0.00289329	0.0314738	0.0244133	5295/9531/4628/7099/51768/8660/3002/2150/7124/2867	10
GO:0070665	BP	GO:0070665	positive regulation of leukocyte proliferation	7/215	166/18870	0.00297889	0.0323015	0.0250554	1439/683/100133941/7099/6693/8660/3485	7
GO:0072676	BP	GO:0072676	lymphocyte migration	6/215	124/18870	0.00298908	0.0323087	0.0250609	5293/4267/6693/1236/351/9048	6
GO:0032418	BP	GO:0032418	lysosome localization	5/215	86/18870	0.00302279	0.0324663	0.0251832	5293/2623/2205/10125/6571	5
GO:1990849	BP	GO:1990849	vacuolar localization	5/215	86/18870	0.00302279	0.0324663	0.0251832	5293/2623/2205/10125/6571	5
GO:1904645	BP	GO:1904645	response to amyloid-beta	4/215	53/18870	0.0031014	0.0327181	0.0253785	7099/351/2358/7124	4
GO:2001238	BP	GO:2001238	positive regulation of extrinsic apoptotic signaling pathway	4/215	53/18870	0.0031014	0.0327181	0.0253785	50486/7099/8743/7124	4
GO:0002407	BP	GO:0002407	dendritic cell chemotaxis	3/215	26/18870	0.0031255	0.0327181	0.0253785	7852/1236/3579	3
GO:0050926	BP	GO:0050926	regulation of positive chemotaxis	3/215	26/18870	0.0031255	0.0327181	0.0253785	566/9048/2150	3
GO:0062009	BP	GO:0062009	secondary palate development	3/215	26/18870	0.0031255	0.0327181	0.0253785	7049/64386/51176	3
GO:0090218	BP	GO:0090218	positive regulation of lipid kinase activity	3/215	26/18870	0.0031255	0.0327181	0.0253785	2322/1917/1236	3
GO:0098581	BP	GO:0098581	detection of external biotic stimulus	3/215	26/18870	0.0031255	0.0327181	0.0253785	7099/64581/8993	3
GO:0009612	BP	GO:0009612	response to mechanical stimulus	8/215	213/18870	0.003133	0.0327181	0.0253785	7852/9531/4792/7099/9379/3485/7124/5270	8
GO:0045637	BP	GO:0045637	regulation of myeloid cell differentiation	8/215	213/18870	0.003133	0.0327181	0.0253785	1441/5295/4792/2623/7099/7124/51176/4057	8
GO:0033077	BP	GO:0033077	T cell differentiation in thymus	5/215	87/18870	0.00317795	0.0330414	0.0256293	3575/6693/9760/1236/10125	5
GO:1990845	BP	GO:1990845	adaptive thermogenesis	7/215	168/18870	0.00318342	0.0330414	0.0256293	291/7852/23228/1649/50486/7099/216	7
GO:0015833	BP	GO:0015833	peptide transport	9/215	262/18870	0.00320414	0.0331551	0.0257175	6565/51768/8660/1393/2308/7074/2150/7124/2867	9
GO:0060541	BP	GO:0060541	respiratory system development	8/215	214/18870	0.00322358	0.0332548	0.0257948	4311/3911/10409/23347/57493/7490/7124/51176	8
GO:0042743	BP	GO:0042743	hydrogen peroxide metabolic process	4/215	54/18870	0.00332006	0.0341463	0.0264863	2876/3048/3043/7837	4
GO:0043406	BP	GO:0043406	positive regulation of MAP kinase activity	5/215	88/18870	0.00333876	0.0342349	0.0265551	2322/100133941/7099/10125/7124	5
GO:0044706	BP	GO:0044706	multi-multicellular organism process	8/215	216/18870	0.00341084	0.0348686	0.0270466	5724/10661/1393/3485/7076/8528/5270/51673	8
GO:0048872	BP	GO:0048872	homeostasis of number of cells	10/215	316/18870	0.00347143	0.0353815	0.0274444	2322/1831/5293/2623/3575/7049/55113/10661/1236/3579	10
GO:0033081	BP	GO:0033081	regulation of T cell differentiation in thymus	3/215	27/18870	0.00348692	0.0354328	0.0274842	3575/9760/10125	3
GO:0097237	BP	GO:0097237	cellular response to toxic substance	6/215	128/18870	0.00349734	0.0354328	0.0274842	2876/3048/216/3043/7124/7837	6
GO:0050708	BP	GO:0050708	regulation of protein secretion	9/215	266/18870	0.00354023	0.0357606	0.0277385	4628/7099/51768/8660/2308/7074/2150/7124/2867	9
GO:0070374	BP	GO:0070374	positive regulation of ERK1 and ERK2 cascade	8/215	218/18870	0.00360644	0.0363212	0.0281734	960/7099/1236/10125/351/2358/2150/7124	8
GO:0002456	BP	GO:0002456	T cell mediated immunity	6/215	129/18870	0.00363387	0.0364892	0.0283037	196/3575/6693/3824/383/1378	6
GO:0002312	BP	GO:0002312	B cell activation involved in immune response	5/215	90/18870	0.00367784	0.0368218	0.0285616	23228/3394/7099/4064/1378	5
GO:0009914	BP	GO:0009914	hormone transport	10/215	319/18870	0.00371054	0.0370399	0.0287308	51768/8660/1393/2308/7074/8140/2150/7124/2867/6571	10
GO:0007204	BP	GO:0007204	positive regulation of cytosolic calcium ion concentration	7/215	173/18870	0.00374171	0.0371306	0.0288012	7852/2623/100133941/1236/3579/2358/2150	7
GO:1903034	BP	GO:1903034	regulation of response to wounding	7/215	173/18870	0.00374171	0.0371306	0.0288012	7852/64581/7035/4638/2150/7124/5270	7
GO:0045621	BP	GO:0045621	positive regulation of lymphocyte differentiation	6/215	130/18870	0.00377433	0.0371306	0.0288012	3575/9760/10125/1378/11221/51176	6
GO:0050864	BP	GO:0050864	regulation of B cell activation	6/215	130/18870	0.00377433	0.0371306	0.0288012	196/683/4332/7099/8660/1378	6
GO:0071621	BP	GO:0071621	granulocyte chemotaxis	6/215	130/18870	0.00377433	0.0371306	0.0288012	1441/683/5293/1236/3579/5473	6
GO:0050832	BP	GO:0050832	defense response to fungus	4/215	56/18870	0.0037884	0.0371613	0.028825	1511/383/64581/4057	4
GO:1901653	BP	GO:1901653	cellular response to peptide	11/215	374/18870	0.00386335	0.0375557	0.0291309	5295/7099/8660/8850/10661/1393/2308/351/2358/1545/7124	11
GO:0002675	BP	GO:0002675	positive regulation of acute inflammatory response	3/215	28/18870	0.00387287	0.0375557	0.0291309	1236/7124/2867	3
GO:0070423	BP	GO:0070423	nucleotide-binding oligomerization domain containing signaling pathway	3/215	28/18870	0.00387287	0.0375557	0.0291309	6565/4792/7099	3
GO:0090594	BP	GO:0090594	inflammatory response to wounding	3/215	28/18870	0.00387287	0.0375557	0.0291309	7099/7076/7124	3
GO:0061900	BP	GO:0061900	glial cell activation	4/215	57/18870	0.00403853	0.0390506	0.0302905	8530/566/351/7124	4
GO:1904951	BP	GO:1904951	positive regulation of establishment of protein localization	10/215	324/18870	0.00413794	0.0398982	0.0309479	5295/9531/4628/7099/51768/8660/3002/2150/7124/2867	10
GO:0019730	BP	GO:0019730	antimicrobial humoral response	6/215	133/18870	0.00421989	0.0403056	0.0312639	1511/566/5473/8993/820/4057	6
GO:0050868	BP	GO:0050868	negative regulation of T cell activation	6/215	133/18870	0.00421989	0.0403056	0.0312639	1511/6693/10875/1845/383/1378	6
GO:0048525	BP	GO:0048525	negative regulation of viral process	5/215	93/18870	0.00423176	0.0403056	0.0312639	9582/3669/3434/7124/4057	5
GO:0032635	BP	GO:0032635	interleukin-6 production	7/215	177/18870	0.00423957	0.0403056	0.0312639	140885/7099/5724/64581/351/2150/7124	7
GO:0032675	BP	GO:0032675	regulation of interleukin-6 production	7/215	177/18870	0.00423957	0.0403056	0.0312639	140885/7099/5724/64581/351/2150/7124	7
GO:0031342	BP	GO:0031342	negative regulation of cell killing	3/215	29/18870	0.00428382	0.0403869	0.031327	3575/3824/1378	3
GO:0035872	BP	GO:0035872	nucleotide-binding domain, leucine rich repeat containing receptor signaling pathway	3/215	29/18870	0.00428382	0.0403869	0.031327	6565/4792/7099	3
GO:0097421	BP	GO:0097421	liver regeneration	3/215	29/18870	0.00428382	0.0403869	0.031327	7298/8140/7124	3
GO:0061756	BP	GO:0061756	leukocyte adhesion to vascular endothelial cell	4/215	58/18870	0.0042996	0.0404234	0.0313553	6402/6693/5724/7124	4
GO:0002886	BP	GO:0002886	regulation of myeloid leukocyte mediated immunity	4/215	59/18870	0.00457182	0.0428639	0.0332484	2623/5724/383/2150	4
GO:0045055	BP	GO:0045055	regulated exocytosis	8/215	227/18870	0.00459647	0.0429763	0.0333356	5293/2623/2205/5724/1393/10125/2150/6571	8
GO:0010955	BP	GO:0010955	negative regulation of protein processing	3/215	30/18870	0.00472025	0.0438919	0.0340457	8530/5270/7850	3
GO:1903318	BP	GO:1903318	negative regulation of protein maturation	3/215	30/18870	0.00472025	0.0438919	0.0340457	8530/5270/7850	3
GO:0014909	BP	GO:0014909	smooth muscle cell migration	5/215	96/18870	0.0048428	0.044786	0.0347393	5361/1649/7099/7168/1545	5
GO:0034109	BP	GO:0034109	homotypic cell-cell adhesion	5/215	96/18870	0.0048428	0.044786	0.0347393	2623/4267/1511/3043/5270	5
GO:0060759	BP	GO:0060759	regulation of response to cytokine stimulus	7/215	183/18870	0.00507841	0.0468373	0.0363304	7852/100133941/7099/383/2150/7837/7850	7
GO:0019755	BP	GO:0019755	one-carbon compound transport	4/215	61/18870	0.00515056	0.0470313	0.0364809	3048/7439/3043/366	4
GO:0045599	BP	GO:0045599	negative regulation of fat cell differentiation	4/215	61/18870	0.00515056	0.0470313	0.0364809	1649/28951/2308/7124	4
GO:0033688	BP	GO:0033688	regulation of osteoblast proliferation	3/215	31/18870	0.00518259	0.0470313	0.0364809	2623/4330/4057	3
GO:0034143	BP	GO:0034143	regulation of toll-like receptor 4 signaling pathway	3/215	31/18870	0.00518259	0.0470313	0.0364809	5295/2150/4057	3
GO:0051491	BP	GO:0051491	positive regulation of filopodium assembly	3/215	31/18870	0.00518259	0.0470313	0.0364809	5295/1236/1809	3
GO:1900017	BP	GO:1900017	positive regulation of cytokine production involved in inflammatory response	3/215	31/18870	0.00518259	0.0470313	0.0364809	7099/64581/7124	3
GO:1902107	BP	GO:1902107	positive regulation of leukocyte differentiation	7/215	185/18870	0.00538402	0.0485994	0.0376972	3575/9760/10125/1378/11221/7124/51176	7
GO:1903708	BP	GO:1903708	positive regulation of hemopoiesis	7/215	185/18870	0.00538402	0.0485994	0.0376972	3575/9760/10125/1378/11221/7124/51176	7
GO:0070555	BP	GO:0070555	response to interleukin-1	6/215	140/18870	0.00540948	0.0486997	0.037775	140885/4792/2633/351/820/7850	6
GO:0001915	BP	GO:0001915	negative regulation of T cell mediated cytotoxicity	2/215	10/18870	0.00547496	0.0489001	0.0379304	3575/3824	2
GO:0002883	BP	GO:0002883	regulation of hypersensitivity	2/215	10/18870	0.00547496	0.0489001	0.0379304	6693/1236	2
GO:1903044	BP	GO:1903044	protein localization to membrane raft	2/215	10/18870	0.00547496	0.0489001	0.0379304	100133941/481	2
GO:0002709	BP	GO:0002709	regulation of T cell mediated immunity	5/215	99/18870	0.00551401	0.0491196	0.0381007	196/3575/6693/3824/383	5
GO:0007435	BP	GO:0007435	salivary gland morphogenesis	3/215	32/18870	0.00567126	0.0499955	0.0387801	5361/3911/7124	3
GO:0035590	BP	GO:0035590	purinergic nucleotide receptor signaling pathway	3/215	32/18870	0.00567126	0.0499955	0.0387801	1511/5724/53829	3
GO:0060055	BP	GO:0060055	angiogenesis involved in wound healing	3/215	32/18870	0.00567126	0.0499955	0.0387801	2876/7852/7124	3
GO:0061384	BP	GO:0061384	heart trabecula morphogenesis	3/215	32/18870	0.00567126	0.0499955	0.0387801	7049/2274/57493	3
GO:0009897	CC	GO:0009897	external side of plasma membrane	22/221	387/19886	4.21488e-10	1.25604e-07	1.09587e-07	1441/7852/6402/3563/1439/973/3575/914/7049/7099/2217/6693/9976/3824/1236/3579/57493/3560/10211/8140/7124/3679	22
GO:0030667	CC	GO:0030667	secretory granule membrane	18/221	314/19886	1.54411e-08	2.30072e-06	2.00734e-06	63910/6402/960/140885/683/4311/566/5724/64386/10970/3579/222487/1378/8972/2212/2358/3482/6571	18
GO:0070820	CC	GO:0070820	tertiary granule	12/221	164/19886	3.12747e-07	3.10662e-05	2.71047e-05	140885/5724/978/3043/1378/8972/25797/5473/2358/8993/820/4057	12
GO:1904724	CC	GO:1904724	tertiary granule lumen	7/221	55/19886	2.45618e-06	0.000169043	0.000147487	978/3043/25797/5473/8993/820/4057	7
GO:0034774	CC	GO:0034774	secretory granule lumen	15/221	322/19886	3.41689e-06	0.000169043	0.000147487	25801/4332/1511/566/383/978/7076/351/3310/25797/5473/8993/820/4057/6286	15
GO:0060205	CC	GO:0060205	cytoplasmic vesicle lumen	15/221	325/19886	3.82529e-06	0.000169043	0.000147487	25801/4332/1511/566/383/978/7076/351/3310/25797/5473/8993/820/4057/6286	15
GO:0031983	CC	GO:0031983	vesicle lumen	15/221	326/19886	3.97081e-06	0.000169043	0.000147487	25801/4332/1511/566/383/978/7076/351/3310/25797/5473/8993/820/4057/6286	15
GO:0042581	CC	GO:0042581	specific granule	10/221	160/19886	1.24951e-05	0.000465441	0.00040609	683/64386/10970/383/222487/25797/2358/8993/820/4057	10
GO:0101002	CC	GO:0101002	ficolin-1-rich granule	10/221	185/19886	4.36418e-05	0.00144503	0.00126076	140885/4332/10875/978/3043/1378/3310/8972/25797/2358	10
GO:0001931	CC	GO:0001931	uropod	3/221	13/19886	0.000356674	0.0106289	0.00927353	683/6693/10211	3
GO:0031254	CC	GO:0031254	cell trailing edge	3/221	14/19886	0.000450235	0.0121973	0.0106419	683/6693/10211	3
GO:0035580	CC	GO:0035580	specific granule lumen	5/221	62/19886	0.000626505	0.0155582	0.0135743	383/25797/8993/820/4057	5
GO:0042641	CC	GO:0042641	actomyosin	5/221	76/19886	0.00157784	0.036169	0.0315569	9531/4628/8850/7168/4638	5
GO:0071682	CC	GO:0071682	endocytic vesicle lumen	3/221	23/19886	0.00203487	0.0433136	0.0377904	3043/8993/4057	3
GO:0140375	MF	GO:0140375	immune receptor activity	15/220	147/18496	2.47403e-10	1.36319e-07	1.22399e-07	1441/7852/2322/960/3563/1439/3575/2205/3824/1236/3579/3560/1378/2358/7850	15
GO:0004896	MF	GO:0004896	cytokine receptor activity	11/220	96/18496	1.90982e-08	5.26157e-06	4.7243e-06	1441/7852/2322/960/3563/1439/3575/1236/3579/3560/7850	11
GO:0019955	MF	GO:0019955	cytokine binding	10/220	145/18496	9.41113e-06	0.00172851	0.00155201	1441/7852/3563/7049/1236/3579/2633/3560/7837/7850	10
GO:0030971	MF	GO:0030971	receptor tyrosine kinase binding	7/220	81/18496	5.04799e-05	0.0069536	0.00624356	5295/914/8660/1845/29760/9048/7074	7
GO:1990782	MF	GO:1990782	protein tyrosine kinase binding	8/220	123/18496	0.000112522	0.0123999	0.0111337	140885/5295/914/8660/1845/29760/9048/7074	8
GO:0005539	MF	GO:0005539	glycosaminoglycan binding	11/220	240/18496	0.000147126	0.0135111	0.0121314	6402/960/7049/9806/1511/566/351/1809/8993/5270/4057	11
GO:0070742	MF	GO:0070742	C2H2 zinc finger domain binding	3/220	14/18496	0.000548466	0.0431721	0.0387638	2623/7490/51176	3
GO:0038187	MF	GO:0038187	pattern recognition receptor activity	4/220	34/18496	0.000682684	0.0470198	0.0422186	7099/5724/64581/8993	4
