# Supplementary material for: Integrated bioinformatics analysis to develop diagnostic models for malignant transformation of chronic proliferative diseases
Source: Blood Sci. 2025 Apr 7;7(2):e00226. doi: 10.1097/BS9.0000000000000226 (PMC11977743; doi:10.1097/BS9.0000000000000226)
Supplement: Supplementary file 6 [file bs9-7-e00226-s006.xlsx]

## Sheet: Table S6. AML_key_genes_KEGG_re
	category	subcategory	ID	Description	GeneRatio	BgRatio	pvalue	p.adjust	qvalue	geneID	Count
hsa04613	Organismal Systems	Immune system	hsa04613	Neutrophil extracellular trap formation	12/128	193/8536	3.03972e-05	0.00190858	0.00150248	291/5295/5293/7099/1511/566/64581/1378/2212/2358/366/820	12
hsa04060	Environmental Information Processing	Signaling molecules and interaction	hsa04060	Cytokine-cytokine receptor interaction	12/128	298/8536	0.00167005	0.0390791	0.0307641	1441/7852/3563/1439/3575/8743/1236/3579/3560/5473/7124/7850	12
hsa04151	Environmental Information Processing	Signal transduction	hsa04151	PI3K-Akt signaling pathway	12/128	362/8536	0.00798682	0.0812572	0.0639677	1441/2322/3563/5295/5293/3575/7099/3911/3560/8115/9048/3679	12
hsa04640	Organismal Systems	Immune system	hsa04640	Hematopoietic cell lineage	11/128	100/8536	2.5579e-07	5.98548e-05	4.71192e-05	1441/2322/960/3563/4311/3575/100133941/914/1378/7124/7850	11
hsa04210	Cellular Processes	Cell growth and death	hsa04210	Apoptosis	10/128	135/8536	3.26253e-05	0.00190858	0.00150248	3563/5295/1439/1649/4792/5293/8743/3002/4616/7124	10
hsa04010	Environmental Information Processing	Signal transduction	hsa04010	MAPK signaling pathway	10/128	300/8536	0.0145256	0.103	0.081084	2322/1649/25780/1845/10125/4616/9048/11221/3310/7124	10
hsa05010	Human Diseases	Neurodegenerative disease	hsa05010	Alzheimer disease	10/128	391/8536	0.0686279	0.229413	0.1806	291/5295/1649/4311/5293/8660/351/84617/55062/7124	10
hsa05146	Human Diseases	Infectious disease: parasitic	hsa05146	Amoebiasis	9/128	103/8536	2.21249e-05	0.00190858	0.00150248	2769/5295/5293/7099/1511/3911/383/7124/7850	9
hsa05202	Human Diseases	Cancer: overview	hsa05202	Transcriptional misregulation in cancer	9/128	198/8536	0.00286639	0.0515951	0.0406169	2322/1649/2308/8900/3002/4616/3560/7490/7850	9
hsa05166	Human Diseases	Infectious disease: viral	hsa05166	Human T-cell leukemia virus 1 infection	9/128	224/8536	0.0064262	0.0716062	0.0563702	291/5295/4792/5293/8850/8900/3560/7124/7850	9
hsa04380	Organismal Systems	Development and regeneration	hsa04380	Osteoclast differentiation	8/128	143/8536	0.00134394	0.0349425	0.0275076	140885/5295/4792/5293/2274/29760/2212/7124	8
hsa04062	Organismal Systems	Immune system	hsa04062	Chemokine signaling pathway	8/128	193/8536	0.00838429	0.0817468	0.0643531	7852/5295/4792/5293/1236/3579/5473/7074	8
hsa05130	Human Diseases	Infectious disease: bacterial	hsa05130	Pathogenic Escherichia coli infection	8/128	203/8536	0.0111816	0.090707	0.0714067	4792/4628/7099/8743/84617/2212/4430/7124	8
hsa05169	Human Diseases	Infectious disease: viral	hsa05169	Epstein-Barr virus infection	8/128	204/8536	0.0114952	0.090707	0.0714067	960/5295/4792/5293/29760/8900/4616/7124	8
hsa05417	Human Diseases	Cardiovascular disease	hsa05417	Lipid and atherosclerosis	8/128	216/8536	0.0157846	0.105531	0.083077	5295/1649/4792/5293/7099/8743/3310/7124	8
hsa05131	Human Diseases	Infectious disease: bacterial	hsa05131	Shigellosis	8/128	250/8536	0.034086	0.156395	0.123118	960/5295/4792/5293/7099/2308/55062/7124	8
hsa04061	Environmental Information Processing	Signaling molecules and interaction	hsa04061	Viral protein interaction with cytokine and cytokine receptor	7/128	100/8536	0.000728959	0.0284294	0.0223803	7852/8743/1236/3579/3560/5473/7124	7
hsa04068	Environmental Information Processing	Signal transduction	hsa04068	FoxO signaling pathway	7/128	133/8536	0.00377278	0.0541246	0.0426082	5295/5293/3575/8743/8660/2308/4616	7
hsa04650	Organismal Systems	Immune system	hsa04650	Natural killer cell mediated cytotoxicity	7/128	134/8536	0.00393213	0.0541246	0.0426082	5295/5293/962/8743/3824/3002/7124	7
hsa04630	Environmental Information Processing	Signal transduction	hsa04630	JAK-STAT signaling pathway	7/128	168/8536	0.0130461	0.0953992	0.0751006	1441/3563/5295/1439/5293/3575/3560	7
hsa05164	Human Diseases	Infectious disease: viral	hsa05164	Influenza A	7/128	173/8536	0.0151274	0.104112	0.0819598	291/5295/4792/5293/7099/8743/7124	7
hsa05170	Human Diseases	Infectious disease: viral	hsa05170	Human immunodeficiency virus 1 infection	7/128	213/8536	0.0408717	0.169983	0.133815	7852/5295/4792/5293/7099/9582/7124	7
hsa04024	Environmental Information Processing	Signal transduction	hsa04024	cAMP signaling pathway	7/128	226/8536	0.0532053	0.207501	0.16335	5295/4792/5293/481/7074/64411/2867	7
hsa05208	Human Diseases	Cancer: overview	hsa05208	Chemical carcinogenesis - reactive oxygen species	7/128	227/8536	0.0542413	0.208073	0.1638	291/2053/5295/196/4792/5293/1545	7
hsa04810	Cellular Processes	Cell motility	hsa04810	Regulation of actin cytoskeleton	7/128	232/8536	0.0596114	0.221414	0.174302	7852/5295/5293/4628/4638/7074/3679	7
hsa05132	Human Diseases	Infectious disease: bacterial	hsa05132	Salmonella infection	7/128	251/8536	0.0829335	0.249937	0.196757	4792/5293/7099/8743/84617/7124/51176	7
hsa04144	Cellular Processes	Transport and catabolism	hsa04144	Endocytosis	7/128	252/8536	0.0842893	0.249937	0.196757	7852/3579/3560/50807/3310/64411/3482	7
hsa05020	Human Diseases	Neurodegenerative disease	hsa05020	Prion disease	7/128	278/8536	0.123953	0.29298	0.230641	291/5295/1649/5293/84617/3310/7124	7
hsa05206	Human Diseases	Cancer: overview	hsa05206	MicroRNAs in cancer	7/128	312/8536	0.187705	0.363394	0.286073	960/5295/5293/8660/9493/7168/1545	7
hsa05165	Human Diseases	Infectious disease: viral	hsa05165	Human papillomavirus infection	7/128	333/8536	0.232711	0.403366	0.31754	5295/5293/3911/2308/8900/7124/3679	7
hsa05022	Human Diseases	Neurodegenerative disease	hsa05022	Pathways of neurodegeneration - multiple diseases	7/128	483/8536	0.592332	0.716773	0.564261	2876/291/1649/351/84617/55062/7124	7
hsa05134	Human Diseases	Infectious disease: bacterial	hsa05134	Legionellosis	6/128	56/8536	0.000177655	0.00831425	0.00654518	1917/4792/7099/1378/3310/7124	6
hsa05140	Human Diseases	Infectious disease: parasitic	hsa05140	Leishmaniasis	6/128	79/8536	0.0011488	0.0336024	0.0264527	1917/4792/7099/1378/2212/7124	6
hsa04662	Organismal Systems	Immune system	hsa04662	B cell receptor signaling pathway	6/128	91/8536	0.002381	0.0464295	0.0365505	5295/973/4792/5293/25780/29760	6
hsa05215	Human Diseases	Cancer: specific types	hsa05215	Prostate cancer	6/128	98/8536	0.00345398	0.0538821	0.0424173	5295/4792/5293/2308/51176/7850	6
hsa05142	Human Diseases	Infectious disease: parasitic	hsa05142	Chagas disease	6/128	103/8536	0.00441609	0.0574092	0.0451939	2769/5295/4792/5293/7099/7124	6
hsa04931	Human Diseases	Endocrine and metabolic disease	hsa04931	Insulin resistance	6/128	109/8536	0.00581654	0.0680535	0.0535734	5295/4792/5293/8660/2308/7124	6
hsa04660	Organismal Systems	Immune system	hsa04660	T cell receptor signaling pathway	6/128	122/8536	0.00992476	0.090707	0.0714067	5295/4792/5293/9402/10125/7124	6
hsa04910	Organismal Systems	Endocrine system	hsa04910	Insulin signaling pathway	6/128	138/8536	0.0174052	0.107841	0.0848952	5295/5293/8660/5255/2308/10211	6
hsa05135	Human Diseases	Infectious disease: bacterial	hsa05135	Yersinia infection	6/128	138/8536	0.0174052	0.107841	0.0848952	5295/4792/5293/7099/2212/7124	6
hsa05162	Human Diseases	Infectious disease: viral	hsa05162	Measles	6/128	139/8536	0.0179735	0.107841	0.0848952	5295/4792/5293/7099/3560/3310	6
hsa04218	Cellular Processes	Cell growth and death	hsa04218	Cellular senescence	6/128	157/8536	0.0304756	0.142626	0.112278	291/5295/5293/2308/8900/4616	6
hsa05161	Human Diseases	Infectious disease: viral	hsa05161	Hepatitis B	6/128	163/8536	0.0356603	0.156849	0.123475	5295/4792/5293/7099/8900/7124	6
hsa05152	Human Diseases	Infectious disease: bacterial	hsa05152	Tuberculosis	6/128	182/8536	0.0556907	0.210188	0.165465	7099/64581/1378/2212/7124/820	6
hsa04621	Organismal Systems	Immune system	hsa04621	NOD-like receptor signaling pathway	6/128	189/8536	0.0644964	0.227297	0.178934	4792/7099/2633/10135/7124/820	6
hsa04510	Cellular Processes	Cellular community - eukaryotes	hsa04510	Focal adhesion	6/128	203/8536	0.0844371	0.249937	0.196757	5295/5293/3911/2012/4638/3679	6
hsa05205	Human Diseases	Cancer: overview	hsa05205	Proteoglycans in cancer	6/128	204/8536	0.0859796	0.249937	0.196757	960/5295/5293/7099/7074/7124	6
hsa05163	Human Diseases	Infectious disease: viral	hsa05163	Human cytomegalovirus infection	6/128	226/8536	0.123774	0.29298	0.230641	7852/5295/4792/5293/3579/7124	6
hsa04014	Environmental Information Processing	Signal transduction	hsa04014	Ras signaling pathway	6/128	238/8536	0.147343	0.325266	0.256058	2322/5295/5293/25780/10125/7074	6
hsa05171	Human Diseases	Infectious disease: viral	hsa05171	Coronavirus disease - COVID-19	6/128	238/8536	0.147343	0.325266	0.256058	5295/4792/5293/7099/2212/7124	6
hsa04020	Environmental Information Processing	Signal transduction	hsa04020	Calcium signaling pathway	6/128	254/8536	0.181673	0.363394	0.286073	291/7852/2769/5255/5724/4638	6
hsa04080	Environmental Information Processing	Signaling molecules and interaction	hsa04080	Neuroactive ligand-receptor interaction	6/128	370/8536	0.48207	0.613067	0.482621	10874/1511/5724/53829/2358/2150	6
hsa05144	Human Diseases	Infectious disease: parasitic	hsa05144	Malaria	5/128	50/8536	0.000865307	0.028926	0.0227712	7099/3820/3043/1378/7124	5
hsa04213	Organismal Systems	Aging	hsa04213	Longevity regulating pathway - multiple species	5/128	62/8536	0.00229055	0.0464295	0.0365505	5295/5293/8660/2308/3310	5
hsa05221	Human Diseases	Cancer: specific types	hsa05221	Acute myeloid leukemia	5/128	68/8536	0.00343584	0.0538821	0.0424173	2322/5295/5293/8900/51176	5
hsa05235	Human Diseases	Cancer: overview	hsa05235	PD-L1 expression and PD-1 checkpoint pathway in cancer	5/128	90/8536	0.011166	0.090707	0.0714067	5295/4792/5293/7099/10125	5
hsa05222	Human Diseases	Cancer: specific types	hsa05222	Small cell lung cancer	5/128	93/8536	0.0127456	0.0953992	0.0751006	5295/4792/5293/3911/4616	5
hsa04064	Environmental Information Processing	Signal transduction	hsa04064	NF-kappa B signaling pathway	5/128	105/8536	0.0205666	0.109377	0.0861043	4792/7099/29760/4616/7124	5
hsa04625	Organismal Systems	Immune system	hsa04625	C-type lectin receptor signaling pathway	5/128	105/8536	0.0205666	0.109377	0.0861043	5295/4792/5293/64581/7124	5
hsa04620	Organismal Systems	Immune system	hsa04620	Toll-like receptor signaling pathway	5/128	109/8536	0.0237443	0.120786	0.0950859	5295/4792/5293/7099/7124	5
hsa05145	Human Diseases	Infectious disease: parasitic	hsa05145	Toxoplasmosis	5/128	112/8536	0.0263252	0.131066	0.103178	4792/7099/3911/3310/7124	5
hsa04152	Environmental Information Processing	Signal transduction	hsa04152	AMPK signaling pathway	5/128	122/8536	0.0361959	0.156849	0.123475	5295/5293/8660/2308/8900	5
hsa04919	Organismal Systems	Endocrine system	hsa04919	Thyroid hormone signaling pathway	5/128	122/8536	0.0361959	0.156849	0.123475	5295/5293/8850/2308/481	5
hsa04611	Organismal Systems	Immune system	hsa04611	Platelet activation	5/128	126/8536	0.0407056	0.169983	0.133815	5295/5293/10125/4638/2212	5
hsa04936	Human Diseases	Endocrine and metabolic disease	hsa04936	Alcoholic liver disease	5/128	144/8536	0.0650808	0.227297	0.178934	4792/7099/2308/7124/51176	5
hsa04148	Cellular Processes	Transport and catabolism	hsa04148	Efferocytosis	5/128	157/8536	0.086838	0.249937	0.196757	140885/100133941/55113/9392/383	5
hsa04932	Human Diseases	Endocrine and metabolic disease	hsa04932	Non-alcoholic fatty liver disease	5/128	157/8536	0.086838	0.249937	0.196757	5295/1649/5293/8660/7124	5
hsa04150	Environmental Information Processing	Signal transduction	hsa04150	mTOR signaling pathway	5/128	158/8536	0.0886529	0.249937	0.196757	5295/64798/5293/8140/7124	5
hsa04514	Environmental Information Processing	Signaling molecules and interaction	hsa04514	Cell adhesion molecules	5/128	158/8536	0.0886529	0.249937	0.196757	6402/914/4267/6693/9379	5
hsa05160	Human Diseases	Infectious disease: viral	hsa05160	Hepatitis C	5/128	159/8536	0.0904875	0.252072	0.198438	5295/4792/5293/3434/7124	5
hsa04140	Cellular Processes	Transport and catabolism	hsa04140	Autophagy - animal	5/128	169/8536	0.109902	0.275449	0.21684	5295/64798/5293/8660/55062	5
hsa05168	Human Diseases	Infectious disease: viral	hsa05168	Herpes simplex virus 1 infection	5/128	182/8536	0.1379	0.316359	0.249046	5295/4792/29992/5293/7124	5
hsa05167	Human Diseases	Infectious disease: viral	hsa05167	Kaposi sarcoma-associated herpesvirus infection	5/128	196/8536	0.171202	0.359685	0.283153	5295/4792/5293/9976/51176	5
hsa04814	Cellular Processes	Cell motility	hsa04814	Motor proteins	5/128	197/8536	0.173694	0.359685	0.283153	4628/9493/7168/84617/4430	5
hsa05203	Human Diseases	Cancer: overview	hsa05203	Viral carcinogenesis	5/128	205/8536	0.194122	0.372333	0.293109	5295/4792/5293/8850/8900	5
hsa04015	Environmental Information Processing	Signal transduction	hsa04015	Rap1 signaling pathway	5/128	212/8536	0.212661	0.397818	0.313172	5295/5293/25780/7074/64411	5
hsa05207	Human Diseases	Cancer: overview	hsa05207	Chemical carcinogenesis - receptor activation	5/128	215/8536	0.220778	0.399343	0.314373	2053/5295/196/5293/1545	5
hsa04820	NA	NA	hsa04820	Cytoskeleton in muscle cells	5/128	232/8536	0.268411	0.442245	0.348146	4628/2274/481/7168/3679	5
hsa05014	Human Diseases	Neurodegenerative disease	hsa05014	Amyotrophic lateral sclerosis	5/128	371/8536	0.659373	0.752736	0.592572	2876/1649/84617/55062/7124	5
hsa04930	Human Diseases	Endocrine and metabolic disease	hsa04930	Type II diabetes mellitus	4/128	47/8536	0.00522875	0.0643962	0.0506943	5295/5293/8660/7124	4
hsa04973	Organismal Systems	Digestive system	hsa04973	Carbohydrate digestion and absorption	4/128	52/8536	0.00749395	0.0797084	0.0627484	5295/5293/481/8972	4
hsa04923	Organismal Systems	Endocrine system	hsa04923	Regulation of lipolysis in adipocytes	4/128	59/8536	0.0116291	0.090707	0.0714067	5295/5293/8660/51099	4
hsa05213	Human Diseases	Cancer: specific types	hsa05213	Endometrial cancer	4/128	59/8536	0.0116291	0.090707	0.0714067	5295/5293/4616/51176	4
hsa04664	Organismal Systems	Immune system	hsa04664	Fc epsilon RI signaling pathway	4/128	69/8536	0.0197114	0.109377	0.0861043	5295/5293/2205/7124	4
hsa05230	Human Diseases	Cancer: overview	hsa05230	Central carbon metabolism in cancer	4/128	71/8536	0.0216567	0.112615	0.0886533	2322/5295/5293/8140	4
hsa05220	Human Diseases	Cancer: specific types	hsa05220	Chronic myeloid leukemia	4/128	77/8536	0.0281805	0.13738	0.108149	5295/4792/5293/4616	4
hsa05210	Human Diseases	Cancer: specific types	hsa05210	Colorectal cancer	4/128	87/8536	0.0414061	0.169983	0.133815	5295/5293/4616/51176	4
hsa04211	Organismal Systems	Aging	hsa04211	Longevity regulating pathway	4/128	90/8536	0.045955	0.182343	0.143545	5295/5293/8660/2308	4
hsa04666	Organismal Systems	Immune system	hsa04666	Fc gamma R-mediated phagocytosis	4/128	99/8536	0.0612068	0.223788	0.176171	5295/5293/50807/2212	4
hsa04933	Human Diseases	Endocrine and metabolic disease	hsa04933	AGE-RAGE signaling pathway in diabetic complications	4/128	101/8536	0.0649194	0.227297	0.178934	5295/5293/2308/7124	4
hsa05150	Human Diseases	Infectious disease: bacterial	hsa05150	Staphylococcus aureus infection	4/128	102/8536	0.0668191	0.229413	0.1806	5724/2212/2358/820	4
hsa04066	Environmental Information Processing	Signal transduction	hsa04066	HIF-1 signaling pathway	4/128	110/8536	0.0830405	0.249937	0.196757	5295/5293/7099/7076	4
hsa04670	Organismal Systems	Immune system	hsa04670	Leukocyte transendothelial migration	4/128	116/8536	0.0963633	0.259184	0.204036	7852/5295/5293/4267	4
hsa04668	Environmental Information Processing	Signal transduction	hsa04668	TNF signaling pathway	4/128	119/8536	0.103381	0.274899	0.216407	5295/4792/5293/7124	4
hsa04071	Environmental Information Processing	Signal transduction	hsa04071	Sphingolipid signaling pathway	4/128	122/8536	0.110627	0.275449	0.21684	5295/5293/2205/7124	4
hsa04926	Organismal Systems	Endocrine system	hsa04926	Relaxin signaling pathway	4/128	130/8536	0.131014	0.306573	0.241342	2769/5295/4792/5293	4
hsa05418	Human Diseases	Cardiovascular disease	hsa05418	Fluid shear stress and atherosclerosis	4/128	141/8536	0.161356	0.346396	0.272692	5295/5293/7124/7850	4
hsa05017	Human Diseases	Neurodegenerative disease	hsa05017	Spinocerebellar ataxia	4/128	144/8536	0.170047	0.359685	0.283153	291/5295/5293/55062	4
hsa05224	Human Diseases	Cancer: specific types	hsa05224	Breast cancer	4/128	148/8536	0.181887	0.363394	0.286073	5295/5293/4616/51176	4
hsa04072	Environmental Information Processing	Signal transduction	hsa04072	Phospholipase D signaling pathway	4/128	149/8536	0.18489	0.363394	0.286073	5295/5293/2205/3579	4
hsa05226	Human Diseases	Cancer: specific types	hsa05226	Gastric cancer	4/128	150/8536	0.187909	0.363394	0.286073	5295/5293/4616/51176	4
hsa04145	Cellular Processes	Transport and catabolism	hsa04145	Phagosome	4/128	159/8536	0.215763	0.397818	0.313172	7099/64581/84617/2212	4
hsa04217	Cellular Processes	Cell growth and death	hsa04217	Necroptosis	4/128	159/8536	0.215763	0.397818	0.313172	291/7099/8743/7124	4
hsa04022	Environmental Information Processing	Signal transduction	hsa04022	cGMP-PKG signaling pathway	4/128	166/8536	0.238171	0.409795	0.322601	291/8660/481/4638	4
hsa05225	Human Diseases	Cancer: specific types	hsa05225	Hepatocellular carcinoma	4/128	170/8536	0.25122	0.425981	0.335343	5295/5293/4616/51176	4
hsa04360	Organismal Systems	Development and regeneration	hsa04360	Axon guidance	4/128	184/8536	0.297941	0.455674	0.358718	7852/5295/5361/5293	4
hsa05012	Human Diseases	Neurodegenerative disease	hsa05012	Parkinson disease	4/128	271/8536	0.583707	0.711392	0.560026	291/1649/84617/6571	4
hsa05016	Human Diseases	Neurodegenerative disease	hsa05016	Huntington disease	4/128	311/8536	0.691453	0.763207	0.600815	2876/291/84617/55062	4
hsa05143	Human Diseases	Infectious disease: parasitic	hsa05143	African trypanosomiasis	3/128	37/8536	0.0176555	0.107841	0.0848952	3043/2150/7124	3
hsa04960	Organismal Systems	Excretory system	hsa04960	Aldosterone-regulated sodium reabsorption	3/128	38/8536	0.0189631	0.108229	0.0852001	5295/5293/481	3
hsa05340	Human Diseases	Immune disease	hsa05340	Primary immunodeficiency	3/128	38/8536	0.0189631	0.108229	0.0852001	973/3575/29760	3
hsa05332	Human Diseases	Immune disease	hsa05332	Graft-versus-host disease	3/128	45/8536	0.0295837	0.141277	0.111217	3824/3002/7124	3
hsa00590	Metabolism	Lipid metabolism	hsa00590	Arachidonic acid metabolism	3/128	63/8536	0.068343	0.229413	0.1806	2053/2687/4051	3
hsa03250	Genetic Information Processing	Information processing in viruses	hsa03250	Viral life cycle - HIV-1	3/128	64/8536	0.07095	0.233835	0.184081	7852/9582/8850	3
hsa04920	Organismal Systems	Endocrine system	hsa04920	Adipocytokine signaling pathway	3/128	70/8536	0.0875029	0.249937	0.196757	4792/8660/7124	3
hsa05218	Human Diseases	Cancer: specific types	hsa05218	Melanoma	3/128	73/8536	0.0963374	0.259184	0.204036	5295/5293/4616	3
hsa05223	Human Diseases	Cancer: specific types	hsa05223	Non-small cell lung cancer	3/128	73/8536	0.0963374	0.259184	0.204036	5295/5293/4616	3
hsa05214	Human Diseases	Cancer: specific types	hsa05214	Glioma	3/128	76/8536	0.105521	0.275229	0.216667	5295/5293/4616	3
hsa05212	Human Diseases	Cancer: specific types	hsa05212	Pancreatic cancer	3/128	77/8536	0.108656	0.275449	0.21684	5295/5293/4616	3
hsa05133	Human Diseases	Infectious disease: bacterial	hsa05133	Pertussis	3/128	78/8536	0.111827	0.275449	0.21684	3394/7099/7124	3
hsa04612	Organismal Systems	Immune system	hsa04612	Antigen processing and presentation	3/128	81/8536	0.121551	0.29298	0.230641	3824/3310/7124	3
hsa01232	Metabolism	Global and overview maps	hsa01232	Nucleotide metabolism	3/128	85/8536	0.134979	0.312723	0.246183	2766/978/7298	3
hsa04610	Organismal Systems	Immune system	hsa04610	Complement and coagulation cascades	3/128	88/8536	0.145372	0.325266	0.256058	7035/1378/5270	3
hsa04512	Environmental Information Processing	Signaling molecules and interaction	hsa04512	ECM-receptor interaction	3/128	89/8536	0.148893	0.325617	0.256334	960/3911/3679	3
hsa04970	Organismal Systems	Digestive system	hsa04970	Salivary secretion	3/128	97/8536	0.178006	0.363394	0.286073	683/481/820	3
hsa04750	Organismal Systems	Sensory system	hsa04750	Inflammatory mediator regulation of TRP channels	3/128	99/8536	0.185518	0.363394	0.286073	5295/5293/2150	3
hsa05410	Human Diseases	Cardiovascular disease	hsa05410	Hypertrophic cardiomyopathy	3/128	99/8536	0.185518	0.363394	0.286073	7168/7124/3679	3
hsa05414	Human Diseases	Cardiovascular disease	hsa05414	Dilated cardiomyopathy	3/128	105/8536	0.208532	0.396719	0.312307	7168/7124/3679	3
hsa04659	Organismal Systems	Immune system	hsa04659	Th17 cell differentiation	3/128	109/8536	0.224217	0.399343	0.314373	196/4792/3560	3
hsa04914	Organismal Systems	Endocrine system	hsa04914	Progesterone-mediated oocyte maturation	3/128	111/8536	0.232147	0.403366	0.31754	5295/5293/8900	3
hsa04722	Organismal Systems	Nervous system	hsa04722	Neurotrophin signaling pathway	3/128	120/8536	0.268398	0.442245	0.348146	5295/4792/5293	3
hsa04935	Organismal Systems	Endocrine system	hsa04935	Growth hormone synthesis, secretion and action	3/128	122/8536	0.276551	0.446296	0.351335	5295/5293/8660	3
hsa04915	Organismal Systems	Endocrine system	hsa04915	Estrogen signaling pathway	3/128	139/8536	0.346459	0.509883	0.401392	5295/5293/3310	3
hsa05322	Human Diseases	Immune disease	hsa05322	Systemic lupus erythematosus	3/128	141/8536	0.354688	0.51551	0.405822	1511/2212/7124	3
hsa04141	Genetic Information Processing	Folding, sorting and degradation	hsa04141	Protein processing in endoplasmic reticulum	3/128	170/8536	0.471172	0.60914	0.47953	1649/10970/3310	3
hsa05415	Human Diseases	Cardiovascular disease	hsa05415	Diabetic cardiomyopathy	3/128	205/8536	0.597799	0.716773	0.564261	291/5295/5293	3
hsa04614	Organismal Systems	Endocrine system	hsa04614	Renin-angiotensin system	2/128	23/8536	0.0459754	0.182343	0.143545	4311/1511	2
hsa01523	Human Diseases	Drug resistance: antineoplastic	hsa01523	Antifolate resistance	2/128	30/8536	0.0739069	0.240197	0.189089	7298/7124	2
hsa05310	Human Diseases	Immune disease	hsa05310	Asthma	2/128	32/8536	0.082676	0.249937	0.196757	2205/7124	2
hsa05216	Human Diseases	Cancer: specific types	hsa05216	Thyroid cancer	2/128	37/8536	0.105857	0.275229	0.216667	4616/51176	2
hsa00760	Metabolism	Metabolism of cofactors and vitamins	hsa00760	Nicotinate and nicotinamide metabolism	2/128	38/8536	0.110685	0.275449	0.21684	683/10135	2
hsa05330	Human Diseases	Immune disease	hsa05330	Allograft rejection	2/128	39/8536	0.115569	0.2817	0.221761	3002/7124	2
hsa04940	Human Diseases	Endocrine and metabolic disease	hsa04940	Type I diabetes mellitus	2/128	44/8536	0.140751	0.319765	0.251727	3002/7124	2
hsa00860	Metabolism	Metabolism of cofactors and vitamins	hsa00860	Porphyrin metabolism	2/128	46/8536	0.151132	0.327452	0.257778	645/644	2
hsa00330	Metabolism	Amino acid metabolism	hsa00330	Arginine and proline metabolism	2/128	50/8536	0.172315	0.359685	0.283153	383/4942	2
hsa00240	Metabolism	Nucleotide metabolism	hsa00240	Pyrimidine metabolism	2/128	58/8536	0.21591	0.397818	0.313172	978/7298	2
hsa00480	Metabolism	Metabolism of other amino acids	hsa00480	Glutathione metabolism	2/128	59/8536	0.221438	0.399343	0.314373	2876/2687	2
hsa04370	Environmental Information Processing	Signal transduction	hsa04370	VEGF signaling pathway	2/128	60/8536	0.226977	0.399343	0.314373	5295/5293	2
hsa05217	Human Diseases	Cancer: specific types	hsa05217	Basal cell carcinoma	2/128	63/8536	0.24365	0.416162	0.327613	4616/51176	2
hsa04929	Organismal Systems	Endocrine system	hsa04929	GnRH secretion	2/128	65/8536	0.254796	0.428938	0.33767	5295/5293	2
hsa05321	Human Diseases	Immune disease	hsa05321	Inflammatory bowel disease	2/128	66/8536	0.260374	0.435197	0.342598	7099/7124	2
hsa05211	Human Diseases	Cancer: specific types	hsa05211	Renal cell carcinoma	2/128	70/8536	0.28269	0.450637	0.354752	5295/5293	2
hsa04917	Organismal Systems	Endocrine system	hsa04917	Prolactin signaling pathway	2/128	71/8536	0.288263	0.452406	0.356145	5295/5293	2
hsa05120	Human Diseases	Infectious disease: bacterial	hsa05120	Epithelial cell signaling in Helicobacter pylori infection	2/128	71/8536	0.288263	0.452406	0.356145	4792/3579	2
hsa04622	Organismal Systems	Immune system	hsa04622	RIG-I-like receptor signaling pathway	2/128	72/8536	0.293832	0.452406	0.356145	4792/7124	2
hsa01524	Human Diseases	Drug resistance: antineoplastic	hsa01524	Platinum drug resistance	2/128	75/8536	0.310501	0.468756	0.369016	5295/5293	2
hsa04918	Organismal Systems	Endocrine system	hsa04918	Thyroid hormone synthesis	2/128	75/8536	0.310501	0.468756	0.369016	2876/481	2
hsa04971	Organismal Systems	Digestive system	hsa04971	Gastric acid secretion	2/128	76/8536	0.316041	0.474061	0.373192	481/4638	2
hsa05100	Human Diseases	Infectious disease: bacterial	hsa05100	Bacterial invasion of epithelial cells	2/128	78/8536	0.32709	0.487511	0.38378	5295/5293	2
hsa01521	Human Diseases	Drug resistance: antineoplastic	hsa01521	EGFR tyrosine kinase inhibitor resistance	2/128	80/8536	0.338094	0.500721	0.39418	5295/5293	2
hsa04146	Cellular Processes	Transport and catabolism	hsa04146	Peroxisome	2/128	83/8536	0.354497	0.51551	0.405822	2053/8528	2
hsa04012	Environmental Information Processing	Signal transduction	hsa04012	ErbB signaling pathway	2/128	86/8536	0.370758	0.532254	0.419003	5295/5293	2
hsa05412	Human Diseases	Cardiovascular disease	hsa05412	Arrhythmogenic right ventricular cardiomyopathy	2/128	86/8536	0.370758	0.532254	0.419003	3679/51176	2
hsa04260	Organismal Systems	Circulatory system	hsa04260	Cardiac muscle contraction	2/128	87/8536	0.376143	0.53344	0.419937	481/7168	2
hsa04976	Organismal Systems	Digestive system	hsa04976	Bile secretion	2/128	90/8536	0.392185	0.546258	0.430028	481/366	2
hsa04520	Cellular Processes	Cellular community - eukaryotes	hsa04520	Adherens junction	2/128	93/8536	0.408043	0.561659	0.442151	57493/51176	2
hsa04658	Organismal Systems	Immune system	hsa04658	Th1 and Th2 cell differentiation	2/128	93/8536	0.408043	0.561659	0.442151	4792/3560	2
hsa04657	Organismal Systems	Immune system	hsa04657	IL-17 signaling pathway	2/128	95/8536	0.418504	0.56936	0.448214	4792/7124	2
hsa05323	Human Diseases	Immune disease	hsa05323	Rheumatoid arthritis	2/128	95/8536	0.418504	0.56936	0.448214	7099/7124	2
hsa04070	Environmental Information Processing	Signal transduction	hsa04070	Phosphatidylinositol signaling system	2/128	98/8536	0.434021	0.583684	0.45949	5295/5293	2
hsa01522	Human Diseases	Drug resistance: antineoplastic	hsa01522	Endocrine resistance	2/128	99/8536	0.439145	0.583863	0.459632	5295/5293	2
hsa05231	Human Diseases	Cancer: overview	hsa05231	Choline metabolism in cancer	2/128	99/8536	0.439145	0.583863	0.459632	5295/5293	2
hsa04974	Organismal Systems	Digestive system	hsa04974	Protein digestion and absorption	2/128	105/8536	0.469349	0.60914	0.47953	4311/481	2
hsa04972	Organismal Systems	Digestive system	hsa04972	Pancreatic secretion	2/128	106/8536	0.47429	0.609801	0.48005	683/481	2
hsa04922	Organismal Systems	Endocrine system	hsa04922	Glucagon signaling pathway	2/128	107/8536	0.479203	0.612751	0.482373	5255/2308	2
hsa04726	Organismal Systems	Nervous system	hsa04726	Serotonergic synapse	2/128	115/8536	0.517487	0.654551	0.515279	351/6571	2
hsa04725	Organismal Systems	Nervous system	hsa04725	Cholinergic synapse	2/128	116/8536	0.522142	0.655762	0.516232	5295/5293	2
hsa04142	Cellular Processes	Transport and catabolism	hsa04142	Lysosome	2/128	133/8536	0.596612	0.716773	0.564261	1511/3482	2
hsa04270	Organismal Systems	Circulatory system	hsa04270	Vascular smooth muscle contraction	2/128	134/8536	0.600715	0.716773	0.564261	4628/4638	2
hsa04550	Cellular Processes	Cellular community - eukaryotes	hsa04550	Signaling pathways regulating pluripotency of stem cells	2/128	144/8536	0.640028	0.745108	0.586567	5295/5293	2
hsa04261	Organismal Systems	Circulatory system	hsa04261	Adrenergic signaling in cardiomyocytes	2/128	154/8536	0.676265	0.757405	0.596247	481/7168	2
hsa04934	Human Diseases	Endocrine and metabolic disease	hsa04934	Cushing syndrome	2/128	155/8536	0.679722	0.757405	0.596247	196/51176	2
hsa04110	Cellular Processes	Cell growth and death	hsa04110	Cell cycle	2/128	158/8536	0.689915	0.763207	0.600815	8900/4616	2
hsa04530	Cellular Processes	Cellular community - eukaryotes	hsa04530	Tight junction	2/128	170/8536	0.728065	0.779015	0.61326	4628/7074	2
hsa00430	Metabolism	Metabolism of other amino acids	hsa00430	Taurine and hypotaurine metabolism	1/128	17/8536	0.226704	0.399343	0.314373	2687	1
hsa03273	NA	NA	hsa03273	Virion - Lassa virus and SFTS virus	1/128	17/8536	0.226704	0.399343	0.314373	4628	1
hsa00532	Metabolism	Glycan biosynthesis and metabolism	hsa00532	Glycosaminoglycan biosynthesis - chondroitin sulfate / dermatan sulfate	1/128	21/8536	0.272151	0.442245	0.348146	55790	1
hsa00770	Metabolism	Metabolism of cofactors and vitamins	hsa00770	Pantothenate and CoA biosynthesis	1/128	21/8536	0.272151	0.442245	0.348146	8875	1
hsa00340	Metabolism	Amino acid metabolism	hsa00340	Histidine metabolism	1/128	22/8536	0.283092	0.450637	0.354752	3034	1
hsa00220	Metabolism	Amino acid metabolism	hsa00220	Arginine biosynthesis	1/128	23/8536	0.29387	0.452406	0.356145	383	1
hsa04964	Organismal Systems	Excretory system	hsa04964	Proximal tubule bicarbonate reclamation	1/128	23/8536	0.29387	0.452406	0.356145	481	1
hsa04981	NA	NA	hsa04981	Folate transport and metabolism	1/128	31/8536	0.374502	0.53344	0.419937	7298	1
hsa00052	Metabolism	Carbohydrate metabolism	hsa00052	Galactose metabolism	1/128	32/8536	0.383915	0.537941	0.423481	8972	1
hsa04136	Cellular Processes	Transport and catabolism	hsa04136	Autophagy - other	1/128	32/8536	0.383915	0.537941	0.423481	55062	1
hsa00250	Metabolism	Amino acid metabolism	hsa00250	Alanine, aspartate and glutamate metabolism	1/128	37/8536	0.428916	0.580153	0.456711	8528	1
hsa00670	Metabolism	Metabolism of cofactors and vitamins	hsa00670	One carbon pool by folate	1/128	39/8536	0.44599	0.589613	0.464158	7298	1
hsa00500	Metabolism	Carbohydrate metabolism	hsa00500	Starch and sucrose metabolism	1/128	40/8536	0.454335	0.597272	0.470187	8972	1
hsa00380	Metabolism	Amino acid metabolism	hsa00380	Tryptophan metabolism	1/128	42/8536	0.470654	0.60914	0.47953	1545	1
hsa05030	Human Diseases	Substance dependence	hsa05030	Cocaine addiction	1/128	49/8536	0.524049	0.655762	0.516232	6571	1
hsa04672	Organismal Systems	Immune system	hsa04672	Intestinal immune network for IgA production	1/128	50/8536	0.531227	0.661208	0.520519	7852	1
hsa04913	Organismal Systems	Endocrine system	hsa04913	Ovarian steroidogenesis	1/128	52/8536	0.545263	0.675088	0.531446	1545	1
hsa04961	Organismal Systems	Excretory system	hsa04961	Endocrine and other factor-regulated calcium reabsorption	1/128	53/8536	0.552124	0.679984	0.5353	481	1
hsa05320	Human Diseases	Immune disease	hsa05320	Autoimmune thyroid disease	1/128	54/8536	0.558882	0.684703	0.539015	3002	1
hsa04978	Organismal Systems	Digestive system	hsa04978	Mineral absorption	1/128	61/8536	0.603437	0.716773	0.564261	481	1
hsa04330	Environmental Information Processing	Signal transduction	hsa04330	Notch signaling pathway	1/128	62/8536	0.609427	0.719932	0.566748	8850	1
hsa00140	Metabolism	Lipid metabolism	hsa00140	Steroid hormone biosynthesis	1/128	63/8536	0.615326	0.719932	0.566748	1545	1
hsa00310	Metabolism	Amino acid metabolism	hsa00310	Lysine degradation	1/128	63/8536	0.615326	0.719932	0.566748	64754	1
hsa00830	Metabolism	Metabolism of cofactors and vitamins	hsa00830	Retinol metabolism	1/128	68/8536	0.643524	0.745468	0.586851	216	1
hsa05031	Human Diseases	Substance dependence	hsa05031	Amphetamine addiction	1/128	69/8536	0.648912	0.748007	0.58885	6571	1
hsa05204	Human Diseases	Cancer: overview	hsa05204	Chemical carcinogenesis - DNA adducts	1/128	71/8536	0.659448	0.752736	0.592572	1545	1
hsa00562	Metabolism	Carbohydrate metabolism	hsa00562	Inositol phosphate metabolism	1/128	73/8536	0.66967	0.757405	0.596247	5293	1
hsa01230	Metabolism	Global and overview maps	hsa01230	Biosynthesis of amino acids	1/128	75/8536	0.679587	0.757405	0.596247	383	1
hsa04115	Cellular Processes	Cell growth and death	hsa04115	p53 signaling pathway	1/128	75/8536	0.679587	0.757405	0.596247	4616	1
hsa00980	Metabolism	Xenobiotics biodegradation and metabolism	hsa00980	Metabolism of xenobiotics by cytochrome P450	1/128	79/8536	0.698544	0.763828	0.601304	1545	1
hsa04721	Organismal Systems	Nervous system	hsa04721	Synaptic vesicle cycle	1/128	79/8536	0.698544	0.763828	0.601304	6571	1
hsa00983	Metabolism	Xenobiotics biodegradation and metabolism	hsa00983	Drug metabolism - other enzymes	1/128	81/8536	0.707601	0.770133	0.606267	978	1
hsa04623	Organismal Systems	Immune system	hsa04623	Cytosolic DNA-sensing pathway	1/128	83/8536	0.716387	0.776086	0.610954	4792	1
hsa04742	Organismal Systems	Sensory system	hsa04742	Taste transduction	1/128	86/8536	0.729079	0.779015	0.61326	50839	1
hsa04911	Organismal Systems	Endocrine system	hsa04911	Insulin secretion	1/128	86/8536	0.729079	0.779015	0.61326	481	1
hsa04540	Cellular Processes	Cellular community - eukaryotes	hsa04540	Gap junction	1/128	92/8536	0.752795	0.8007	0.630331	84617	1
hsa04925	Organismal Systems	Endocrine system	hsa04925	Aldosterone synthesis and secretion	1/128	98/8536	0.77445	0.820006	0.645529	481	1
hsa04916	Organismal Systems	Endocrine system	hsa04916	Melanogenesis	1/128	101/8536	0.784561	0.826969	0.65101	51176	1
hsa03013	Genetic Information Processing	Translation	hsa03013	Nucleocytoplasmic transport	1/128	108/8536	0.806437	0.842439	0.663188	1917	1
hsa04350	Environmental Information Processing	Signal transduction	hsa04350	TGF-beta signaling pathway	1/128	108/8536	0.806437	0.842439	0.663188	7124	1
hsa04928	Organismal Systems	Endocrine system	hsa04928	Parathyroid hormone synthesis, secretion and action	1/128	115/8536	0.826108	0.859152	0.676345	64386	1
hsa00230	Metabolism	Nucleotide metabolism	hsa00230	Purine metabolism	1/128	128/8536	0.857524	0.887879	0.69896	2766	1
hsa04728	Organismal Systems	Nervous system	hsa04728	Dopaminergic synapse	1/128	132/8536	0.866005	0.89271	0.702763	6571	1
hsa04114	Cellular Processes	Cell growth and death	hsa04114	Oocyte meiosis	1/128	139/8536	0.879659	0.90074	0.709085	9985	1
hsa04371	Environmental Information Processing	Signal transduction	hsa04371	Apelin signaling pathway	1/128	140/8536	0.881494	0.90074	0.709085	4638	1
hsa04921	Organismal Systems	Endocrine system	hsa04921	Oxytocin signaling pathway	1/128	155/8536	0.905903	0.920557	0.724685	4638	1
hsa04390	Environmental Information Processing	Signal transduction	hsa04390	Hippo signaling pathway	1/128	157/8536	0.908755	0.920557	0.724685	51176	1
hsa04310	Environmental Information Processing	Signal transduction	hsa04310	Wnt signaling pathway	1/128	174/8536	0.929783	0.937798	0.738258	51176	1
hsa05034	Human Diseases	Substance dependence	hsa05034	Alcoholism	1/128	188/8536	0.943431	0.94748	0.745879	6571	1
hsa03040	Genetic Information Processing	Transcription	hsa03040	Spliceosome	1/128	217/8536	0.963889	0.963889	0.758797	3310	1
